# Supplementary material for: Distribution of ticks in the Western Palearctic: an updated systematic review (2015–2021)
Source: Parasit Vectors. 2023 Apr 24;16:141. doi: 10.1186/s13071-023-05773-6 (PMC10127368; doi:10.1186/s13071-023-05773-6)
Supplement: Supplementary file 1 — Additional file 1: Dataset S1. Extracted data for coordinate-referenced tick records in Europe from 2015 to 2021. [file 13071_2023_5773_MOESM1_ESM.xlsx]

## Sheet: Table
Tick Family	Tick Genus	Ticks Species	Identification	Country	Latitude	Longitude	Source of Tick	Host Order	Host Species	References
Ixodidae	Ixodes	Ixodes ricinus	Morphological	France	43	-0.23	Vegetation			Akl T, Bourgoin G, Souq ML, Appolinaire J, Poirel MT, Gibert P, et al. Detection of tick-borne pathogens in questing Ixodes ricinus in the French Pyrenees and first identification of Rickettsia monacensis in France. Parasite. 2019;26:20.is in France. Parasite, 26.
Ixodidae	Ixodes	Ixodes arboricola	Unknown	Belgium	51.1242	4.52222	Bird Box			Al-Khafaji AM, Bell-Sakyi L, Fracasso G, Luu L, Heylen D, et al. Isolation of Candidatus Rickettsia vini from Belgian Ixodes arboricola ticks and propagation in tick cell lines. Ticks Tick Borne Dis. 2020;11:101511.
Ixodidae	Ixodes	Ixodes ricinus	Morphological	Denmark	54.61	11.955	Vegetation			Andersen NS, Bestehorn M, Chitimia-Dobler L, Kolmos HJ, Jensen PM, Dobler G, et al. Phylogenetic characterization of tick-borne encephalitis virus from Bornholm, Denmark. Ticks Tick Borne Dis. 2019;10:533-539.
Ixodidae	Ixodes	Ixodes ricinus	Morphological	Denmark	54.622	11.955	Vegetation			Andersen NS, Bestehorn M, Chitimia-Dobler L, Kolmos HJ, Jensen PM, Dobler G, et al. Phylogenetic characterization of tick-borne encephalitis virus from Bornholm, Denmark. Ticks Tick Borne Dis. 2019;10:533-539.
Ixodidae	Ixodes	Ixodes ricinus	Morphological	Denmark	54.684	11.922	Vegetation			Andersen NS, Bestehorn M, Chitimia-Dobler L, Kolmos HJ, Jensen PM, Dobler G, et al. Phylogenetic characterization of tick-borne encephalitis virus from Bornholm, Denmark. Ticks Tick Borne Dis. 2019;10:533-539.
Ixodidae	Ixodes	Ixodes ricinus	Morphological	Denmark	54.99	15.073	Vegetation			Andersen NS, Bestehorn M, Chitimia-Dobler L, Kolmos HJ, Jensen PM, Dobler G, et al. Phylogenetic characterization of tick-borne encephalitis virus from Bornholm, Denmark. Ticks Tick Borne Dis. 2019;10:533-539.
Ixodidae	Ixodes	Ixodes ricinus	Morphological	Denmark	55.096	15.108	Vegetation			Andersen NS, Bestehorn M, Chitimia-Dobler L, Kolmos HJ, Jensen PM, Dobler G, et al. Phylogenetic characterization of tick-borne encephalitis virus from Bornholm, Denmark. Ticks Tick Borne Dis. 2019;10:533-539.
Ixodidae	Ixodes	Ixodes ricinus	Morphological	Denmark	55.097	14.745	Vegetation			Andersen NS, Bestehorn M, Chitimia-Dobler L, Kolmos HJ, Jensen PM, Dobler G, et al. Phylogenetic characterization of tick-borne encephalitis virus from Bornholm, Denmark. Ticks Tick Borne Dis. 2019;10:533-539.
Ixodidae	Ixodes	Ixodes ricinus	Morphological	Denmark	55.102	14.978	Vegetation			Andersen NS, Bestehorn M, Chitimia-Dobler L, Kolmos HJ, Jensen PM, Dobler G, et al. Phylogenetic characterization of tick-borne encephalitis virus from Bornholm, Denmark. Ticks Tick Borne Dis. 2019;10:533-539.
Ixodidae	Ixodes	Ixodes ricinus	Morphological	Denmark	55.104	15.017	Vegetation			Andersen NS, Bestehorn M, Chitimia-Dobler L, Kolmos HJ, Jensen PM, Dobler G, et al. Phylogenetic characterization of tick-borne encephalitis virus from Bornholm, Denmark. Ticks Tick Borne Dis. 2019;10:533-539.
Ixodidae	Ixodes	Ixodes ricinus	Morphological	Denmark	55.12	14.902	Vegetation			Andersen NS, Bestehorn M, Chitimia-Dobler L, Kolmos HJ, Jensen PM, Dobler G, et al. Phylogenetic characterization of tick-borne encephalitis virus from Bornholm, Denmark. Ticks Tick Borne Dis. 2019;10:533-539.
Ixodidae	Ixodes	Ixodes ricinus	Morphological	Denmark	55.155	15.03	Vegetation			Andersen NS, Bestehorn M, Chitimia-Dobler L, Kolmos HJ, Jensen PM, Dobler G, et al. Phylogenetic characterization of tick-borne encephalitis virus from Bornholm, Denmark. Ticks Tick Borne Dis. 2019;10:533-539.
Ixodidae	Ixodes	Ixodes ricinus	Morphological	Denmark	55.171	14.716	Vegetation			Andersen NS, Bestehorn M, Chitimia-Dobler L, Kolmos HJ, Jensen PM, Dobler G, et al. Phylogenetic characterization of tick-borne encephalitis virus from Bornholm, Denmark. Ticks Tick Borne Dis. 2019;10:533-539.
Ixodidae	Ixodes	Ixodes ricinus	Morphological	Denmark	55.182	14.906	Vegetation			Andersen NS, Bestehorn M, Chitimia-Dobler L, Kolmos HJ, Jensen PM, Dobler G, et al. Phylogenetic characterization of tick-borne encephalitis virus from Bornholm, Denmark. Ticks Tick Borne Dis. 2019;10:533-539.
Ixodidae	Ixodes	Ixodes ricinus	Morphological	Denmark	55.213	14.85	Vegetation			Andersen NS, Bestehorn M, Chitimia-Dobler L, Kolmos HJ, Jensen PM, Dobler G, et al. Phylogenetic characterization of tick-borne encephalitis virus from Bornholm, Denmark. Ticks Tick Borne Dis. 2019;10:533-539.
Ixodidae	Ixodes	Ixodes ricinus	Morphological	Denmark	55.224	14.766	Vegetation			Andersen NS, Bestehorn M, Chitimia-Dobler L, Kolmos HJ, Jensen PM, Dobler G, et al. Phylogenetic characterization of tick-borne encephalitis virus from Bornholm, Denmark. Ticks Tick Borne Dis. 2019;10:533-539.
Ixodidae	Ixodes	Ixodes ricinus	Morphological	Denmark	55.272	14.763	Vegetation			Andersen NS, Bestehorn M, Chitimia-Dobler L, Kolmos HJ, Jensen PM, Dobler G, et al. Phylogenetic characterization of tick-borne encephalitis virus from Bornholm, Denmark. Ticks Tick Borne Dis. 2019;10:533-539.
Ixodidae	Ixodes	Ixodes ricinus	Morphological	Denmark	55.75	8.798	Vegetation			Andersen NS, Bestehorn M, Chitimia-Dobler L, Kolmos HJ, Jensen PM, Dobler G, et al. Phylogenetic characterization of tick-borne encephalitis virus from Bornholm, Denmark. Ticks Tick Borne Dis. 2019;10:533-539.
Ixodidae	Ixodes	Ixodes ricinus	Morphological	Denmark	55.756	9.783	Vegetation			Andersen NS, Bestehorn M, Chitimia-Dobler L, Kolmos HJ, Jensen PM, Dobler G, et al. Phylogenetic characterization of tick-borne encephalitis virus from Bornholm, Denmark. Ticks Tick Borne Dis. 2019;10:533-539.
Ixodidae	Ixodes	Ixodes ricinus	Morphological	Denmark	55.756	9.738	Vegetation			Andersen NS, Bestehorn M, Chitimia-Dobler L, Kolmos HJ, Jensen PM, Dobler G, et al. Phylogenetic characterization of tick-borne encephalitis virus from Bornholm, Denmark. Ticks Tick Borne Dis. 2019;10:533-539.
Ixodidae	Ixodes	Ixodes ricinus	Morphological	Denmark	55.807	9.249	Vegetation			Andersen NS, Bestehorn M, Chitimia-Dobler L, Kolmos HJ, Jensen PM, Dobler G, et al. Phylogenetic characterization of tick-borne encephalitis virus from Bornholm, Denmark. Ticks Tick Borne Dis. 2019;10:533-539.
Ixodidae	Ixodes	Ixodes ricinus	Morphological	Denmark	55.808	8.49	Vegetation			Andersen NS, Bestehorn M, Chitimia-Dobler L, Kolmos HJ, Jensen PM, Dobler G, et al. Phylogenetic characterization of tick-borne encephalitis virus from Bornholm, Denmark. Ticks Tick Borne Dis. 2019;10:533-539.
Ixodidae	Ixodes	Ixodes ricinus	Morphological	Denmark	56.28	10.499	Vegetation			Andersen NS, Bestehorn M, Chitimia-Dobler L, Kolmos HJ, Jensen PM, Dobler G, et al. Phylogenetic characterization of tick-borne encephalitis virus from Bornholm, Denmark. Ticks Tick Borne Dis. 2019;10:533-539.
Ixodidae	Ixodes	Ixodes ricinus	Morphological	Denmark	56.296	10.619	Vegetation			Andersen NS, Bestehorn M, Chitimia-Dobler L, Kolmos HJ, Jensen PM, Dobler G, et al. Phylogenetic characterization of tick-borne encephalitis virus from Bornholm, Denmark. Ticks Tick Borne Dis. 2019;10:533-539.
Ixodidae	Ixodes	Ixodes ricinus	Morphological	Denmark	56.311	10.514	Vegetation			Andersen NS, Bestehorn M, Chitimia-Dobler L, Kolmos HJ, Jensen PM, Dobler G, et al. Phylogenetic characterization of tick-borne encephalitis virus from Bornholm, Denmark. Ticks Tick Borne Dis. 2019;10:533-539.
Ixodidae	Ixodes	Ixodes ricinus	Morphological	Denmark	56.512	9.131	Vegetation			Andersen NS, Bestehorn M, Chitimia-Dobler L, Kolmos HJ, Jensen PM, Dobler G, et al. Phylogenetic characterization of tick-borne encephalitis virus from Bornholm, Denmark. Ticks Tick Borne Dis. 2019;10:533-539.
Ixodidae	Ixodes	Ixodes ricinus	Morphological	Denmark	56.596	9.215	Vegetation			Andersen NS, Bestehorn M, Chitimia-Dobler L, Kolmos HJ, Jensen PM, Dobler G, et al. Phylogenetic characterization of tick-borne encephalitis virus from Bornholm, Denmark. Ticks Tick Borne Dis. 2019;10:533-539.
Ixodidae	Ixodes	Ixodes ricinus	Morphological	Denmark	56.601	9.975	Vegetation			Andersen NS, Bestehorn M, Chitimia-Dobler L, Kolmos HJ, Jensen PM, Dobler G, et al. Phylogenetic characterization of tick-borne encephalitis virus from Bornholm, Denmark. Ticks Tick Borne Dis. 2019;10:533-539.
Ixodidae	Ixodes	Ixodes ricinus	Morphological	Denmark	56.623	9.214	Vegetation			Andersen NS, Bestehorn M, Chitimia-Dobler L, Kolmos HJ, Jensen PM, Dobler G, et al. Phylogenetic characterization of tick-borne encephalitis virus from Bornholm, Denmark. Ticks Tick Borne Dis. 2019;10:533-539.
Ixodidae	Ixodes	Ixodes ricinus	Morphological	Denmark	57.242	10.223	Vegetation			Andersen NS, Bestehorn M, Chitimia-Dobler L, Kolmos HJ, Jensen PM, Dobler G, et al. Phylogenetic characterization of tick-borne encephalitis virus from Bornholm, Denmark. Ticks Tick Borne Dis. 2019;10:533-539.
Ixodidae	Ixodes	Ixodes ricinus	Morphological	Denmark	57.281	10.538	Vegetation			Andersen NS, Bestehorn M, Chitimia-Dobler L, Kolmos HJ, Jensen PM, Dobler G, et al. Phylogenetic characterization of tick-borne encephalitis virus from Bornholm, Denmark. Ticks Tick Borne Dis. 2019;10:533-539.
Ixodidae	Ixodes	Ixodes ricinus	Morphological	Denmark	57.449	10.344	Vegetation			Andersen NS, Bestehorn M, Chitimia-Dobler L, Kolmos HJ, Jensen PM, Dobler G, et al. Phylogenetic characterization of tick-borne encephalitis virus from Bornholm, Denmark. Ticks Tick Borne Dis. 2019;10:533-539.
Ixodidae	Ixodes	Ixodes ricinus	Morphological	Denmark	57.517	10.365	Vegetation			Andersen NS, Bestehorn M, Chitimia-Dobler L, Kolmos HJ, Jensen PM, Dobler G, et al. Phylogenetic characterization of tick-borne encephalitis virus from Bornholm, Denmark. Ticks Tick Borne Dis. 2019;10:533-539.
Ixodidae	Ixodes	Ixodes ricinus	Unknown	Sweden	59.1617	18.2117	Vegetation			Asghar N, Petersson M, Johansson M, Dinnetz P. Local landscape effects on population dynamics of Ixodes ricinus. Geospat. Health. 2016;11:487.
Ixodidae	Ixodes	Ixodes ricinus	Unknown	Sweden	59.1633	17.885	Vegetation			Asghar N, Petersson M, Johansson M, Dinnetz P. Local landscape effects on population dynamics of Ixodes ricinus. Geospat. Health. 2016;11:487.
Ixodidae	Ixodes	Ixodes ricinus	Unknown	Sweden	59.2033	17.87	Vegetation			Asghar N, Petersson M, Johansson M, Dinnetz P. Local landscape effects on population dynamics of Ixodes ricinus. Geospat. Health. 2016;11:487.
Ixodidae	Ixodes	Ixodes ricinus	Unknown	Sweden	59.2167	17.9383	Vegetation			Asghar N, Petersson M, Johansson M, Dinnetz P. Local landscape effects on population dynamics of Ixodes ricinus. Geospat. Health. 2016;11:487.
Ixodidae	Ixodes	Ixodes ricinus	Unknown	Sweden	59.225	18.1067	Vegetation			Asghar N, Petersson M, Johansson M, Dinnetz P. Local landscape effects on population dynamics of Ixodes ricinus. Geospat. Health. 2016;11:487.
Ixodidae	Ixodes	Ixodes ricinus	Unknown	Sweden	59.2267	18.0933	Vegetation			Asghar N, Petersson M, Johansson M, Dinnetz P. Local landscape effects on population dynamics of Ixodes ricinus. Geospat. Health. 2016;11:487.
Ixodidae	Dermacentor	Dermacentor marginatus	Morphological	Italy	44.4158	11.4544	Vegetation			Aureli S, Galuppi R, Ostanello F, Foley JE, Bonoli C, Rejmanek D, et al. Abundance of questing ticks and molecular evidence for pathogens in ticks in three parks of Emilia-Romagna region of Northern Italy. Ann Agric Environ Med. 2015;22:459-66
Ixodidae	Dermacentor	Dermacentor marginatus	Morphological	Italy	44.4422	11.4417	Vegetation			Aureli S, Galuppi R, Ostanello F, Foley JE, Bonoli C, Rejmanek D, et al. Abundance of questing ticks and molecular evidence for pathogens in ticks in three parks of Emilia-Romagna region of Northern Italy. Ann Agric Environ Med. 2015;22:459-67
Ixodidae	Hyalomma	Hyalomma marginatum	Morphological	Italy	44.4158	11.4544	Vegetation			Aureli S, Galuppi R, Ostanello F, Foley JE, Bonoli C, Rejmanek D, et al. Abundance of questing ticks and molecular evidence for pathogens in ticks in three parks of Emilia-Romagna region of Northern Italy. Ann Agric Environ Med. 2015;22:459-68
Ixodidae	Ixodes	Ixodes acuminatus	Morphological	Italy	44.2261	11.7394	Vegetation			Aureli S, Galuppi R, Ostanello F, Foley JE, Bonoli C, Rejmanek D, et al. Abundance of questing ticks and molecular evidence for pathogens in ticks in three parks of Emilia-Romagna region of Northern Italy. Ann Agric Environ Med. 2015;22:459-69
Ixodidae	Ixodes	Ixodes acuminatus	Morphological	Italy	44.4158	11.4544	Vegetation			Aureli S, Galuppi R, Ostanello F, Foley JE, Bonoli C, Rejmanek D, et al. Abundance of questing ticks and molecular evidence for pathogens in ticks in three parks of Emilia-Romagna region of Northern Italy. Ann Agric Environ Med. 2015;22:459-70
Ixodidae	Ixodes	Ixodes frontalis	Morphological	Italy	44.2261	11.7394	Vegetation			Aureli S, Galuppi R, Ostanello F, Foley JE, Bonoli C, Rejmanek D, et al. Abundance of questing ticks and molecular evidence for pathogens in ticks in three parks of Emilia-Romagna region of Northern Italy. Ann Agric Environ Med. 2015;22:459-71
Ixodidae	Ixodes	Ixodes frontalis	Morphological	Italy	44.4158	11.4544	Vegetation			Aureli S, Galuppi R, Ostanello F, Foley JE, Bonoli C, Rejmanek D, et al. Abundance of questing ticks and molecular evidence for pathogens in ticks in three parks of Emilia-Romagna region of Northern Italy. Ann Agric Environ Med. 2015;22:459-72
Ixodidae	Ixodes	Ixodes ricinus	Morphological	Italy	44.2261	11.7394	Vegetation			Aureli S, Galuppi R, Ostanello F, Foley JE, Bonoli C, Rejmanek D, et al. Abundance of questing ticks and molecular evidence for pathogens in ticks in three parks of Emilia-Romagna region of Northern Italy. Ann Agric Environ Med. 2015;22:459-73
Ixodidae	Ixodes	Ixodes ricinus	Morphological	Italy	44.4158	11.4544	Vegetation			Aureli S, Galuppi R, Ostanello F, Foley JE, Bonoli C, Rejmanek D, et al. Abundance of questing ticks and molecular evidence for pathogens in ticks in three parks of Emilia-Romagna region of Northern Italy. Ann Agric Environ Med. 2015;22:459-74
Ixodidae	Ixodes	Ixodes ricinus	Morphological	Italy	44.4422	11.4417	Vegetation			Aureli S, Galuppi R, Ostanello F, Foley JE, Bonoli C, Rejmanek D, et al. Abundance of questing ticks and molecular evidence for pathogens in ticks in three parks of Emilia-Romagna region of Northern Italy. Ann Agric Environ Med. 2015;22:459-75
Ixodidae	Ixodes	Ixodes ricinus	Morphological	Italy	44.4669	11.0872	Vegetation			Aureli S, Galuppi R, Ostanello F, Foley JE, Bonoli C, Rejmanek D, et al. Abundance of questing ticks and molecular evidence for pathogens in ticks in three parks of Emilia-Romagna region of Northern Italy. Ann Agric Environ Med. 2015;22:459-76
Ixodidae	Ixodes	Ixodes ricinus	Morphological	Serbia	45.1857	19.8042	Host	Carnivora	Canis familiaris	Banović P, Díaz-Sánchez AA, Galon C, Foucault-Simonin A, Simin V, Mijatović D, Papić L, et al. A One Health approach to study the circulation of tick-borne pathogens: A preliminary study. One Health. 2021;13:100270.
Ixodidae	Haemaphysalis	Haemaphysalis punctata	Morphological	Serbia	45.1857	19.8042	House wall			Banović P, Díaz-Sánchez AA, Galon C, Foucault-Simonin A, Simin V, Mijatović D, Papić L, et al. A One Health approach to study the circulation of tick-borne pathogens: A preliminary study. One Health. 2021;13:100270.
Ixodidae	Rhipicephalus	Rhipicephalus sanguineus	Morphological	Serbia	45.1857	19.8042	Host	Carnivora	Canis familiaris	Banović P, Díaz-Sánchez AA, Galon C, Foucault-Simonin A, Simin V, Mijatović D, Papić L, et al. A One Health approach to study the circulation of tick-borne pathogens: A preliminary study. One Health. 2021;13:100270.
Ixodidae	Ixodes	Ixodes ricinus	Morphological	Slovakia	48.17	17.07	Vegetation			Bell-Sakyi L, Palomar AM and Kazimirova M. Isolation and propagation of a Spiroplasma sp. from Slovakian Ixodes ricinus ticks in Ixodes spp. cell lines. Ticks Tick Borne Dis. 2015;6:601-606.
Ixodidae	Ixodes	Ixodes ricinus	Morphological	Italy	45.9442	11.8859	Vegetation			Bertola M, Montarsi F, Obber F, Da Rold G, Carlin S, Toniolo F, et al. Occurrence and identification of Ixodes ricinus borne pathogens in northeastern Italy. Pathogens. 2021;10:1181.
Ixodidae	Ixodes	Ixodes ricinus	Morphological	Italy	46.0325	12.0091	Vegetation			Bertola M, Montarsi F, Obber F, Da Rold G, Carlin S, Toniolo F, et al. Occurrence and identification of Ixodes ricinus borne pathogens in northeastern Italy. Pathogens. 2021;10:1181.
Ixodidae	Ixodes	Ixodes ricinus	Morphological	Italy	46.054	12.2284	Vegetation			Bertola M, Montarsi F, Obber F, Da Rold G, Carlin S, Toniolo F, et al. Occurrence and identification of Ixodes ricinus borne pathogens in northeastern Italy. Pathogens. 2021;10:1181.
Ixodidae	Ixodes	Ixodes ricinus	Morphological	Italy	46.0573	12.24	Vegetation			Bertola M, Montarsi F, Obber F, Da Rold G, Carlin S, Toniolo F, et al. Occurrence and identification of Ixodes ricinus borne pathogens in northeastern Italy. Pathogens. 2021;10:1181.
Ixodidae	Ixodes	Ixodes ricinus	Morphological	Italy	46.0603	11.913	Vegetation			Bertola M, Montarsi F, Obber F, Da Rold G, Carlin S, Toniolo F, et al. Occurrence and identification of Ixodes ricinus borne pathogens in northeastern Italy. Pathogens. 2021;10:1181.
Ixodidae	Ixodes	Ixodes ricinus	Morphological	Italy	46.0669	11.7822	Vegetation			Bertola M, Montarsi F, Obber F, Da Rold G, Carlin S, Toniolo F, et al. Occurrence and identification of Ixodes ricinus borne pathogens in northeastern Italy. Pathogens. 2021;10:1181.
Ixodidae	Ixodes	Ixodes ricinus	Morphological	Italy	46.068	11.8309	Vegetation			Bertola M, Montarsi F, Obber F, Da Rold G, Carlin S, Toniolo F, et al. Occurrence and identification of Ixodes ricinus borne pathogens in northeastern Italy. Pathogens. 2021;10:1181.
Ixodidae	Ixodes	Ixodes ricinus	Morphological	Italy	46.0685	12.2458	Vegetation			Bertola M, Montarsi F, Obber F, Da Rold G, Carlin S, Toniolo F, et al. Occurrence and identification of Ixodes ricinus borne pathogens in northeastern Italy. Pathogens. 2021;10:1181.
Ixodidae	Ixodes	Ixodes ricinus	Morphological	Italy	46.0929	12.2212	Vegetation			Bertola M, Montarsi F, Obber F, Da Rold G, Carlin S, Toniolo F, et al. Occurrence and identification of Ixodes ricinus borne pathogens in northeastern Italy. Pathogens. 2021;10:1181.
Ixodidae	Ixodes	Ixodes ricinus	Morphological	Italy	46.1049	12.4413	Vegetation			Bertola M, Montarsi F, Obber F, Da Rold G, Carlin S, Toniolo F, et al. Occurrence and identification of Ixodes ricinus borne pathogens in northeastern Italy. Pathogens. 2021;10:1181.
Ixodidae	Ixodes	Ixodes ricinus	Morphological	Italy	46.1061	12.2878	Vegetation			Bertola M, Montarsi F, Obber F, Da Rold G, Carlin S, Toniolo F, et al. Occurrence and identification of Ixodes ricinus borne pathogens in northeastern Italy. Pathogens. 2021;10:1181.
Ixodidae	Ixodes	Ixodes ricinus	Morphological	Italy	46.1219	12.3905	Vegetation			Bertola M, Montarsi F, Obber F, Da Rold G, Carlin S, Toniolo F, et al. Occurrence and identification of Ixodes ricinus borne pathogens in northeastern Italy. Pathogens. 2021;10:1181.
Ixodidae	Ixodes	Ixodes ricinus	Morphological	Italy	46.1235	12.2981	Vegetation			Bertola M, Montarsi F, Obber F, Da Rold G, Carlin S, Toniolo F, et al. Occurrence and identification of Ixodes ricinus borne pathogens in northeastern Italy. Pathogens. 2021;10:1181.
Ixodidae	Ixodes	Ixodes ricinus	Morphological	Italy	46.124	12.132	Vegetation			Bertola M, Montarsi F, Obber F, Da Rold G, Carlin S, Toniolo F, et al. Occurrence and identification of Ixodes ricinus borne pathogens in northeastern Italy. Pathogens. 2021;10:1181.
Ixodidae	Ixodes	Ixodes ricinus	Morphological	Italy	46.1282	11.9499	Vegetation			Bertola M, Montarsi F, Obber F, Da Rold G, Carlin S, Toniolo F, et al. Occurrence and identification of Ixodes ricinus borne pathogens in northeastern Italy. Pathogens. 2021;10:1181.
Ixodidae	Ixodes	Ixodes ricinus	Morphological	Italy	46.1293	12.1064	Vegetation			Bertola M, Montarsi F, Obber F, Da Rold G, Carlin S, Toniolo F, et al. Occurrence and identification of Ixodes ricinus borne pathogens in northeastern Italy. Pathogens. 2021;10:1181.
Ixodidae	Ixodes	Ixodes ricinus	Morphological	Italy	46.1301	12.3106	Vegetation			Bertola M, Montarsi F, Obber F, Da Rold G, Carlin S, Toniolo F, et al. Occurrence and identification of Ixodes ricinus borne pathogens in northeastern Italy. Pathogens. 2021;10:1181.
Ixodidae	Ixodes	Ixodes ricinus	Morphological	Italy	46.1364	12.3674	Vegetation			Bertola M, Montarsi F, Obber F, Da Rold G, Carlin S, Toniolo F, et al. Occurrence and identification of Ixodes ricinus borne pathogens in northeastern Italy. Pathogens. 2021;10:1181.
Ixodidae	Ixodes	Ixodes ricinus	Morphological	Italy	46.1399	12.3513	Vegetation			Bertola M, Montarsi F, Obber F, Da Rold G, Carlin S, Toniolo F, et al. Occurrence and identification of Ixodes ricinus borne pathogens in northeastern Italy. Pathogens. 2021;10:1181.
Ixodidae	Ixodes	Ixodes ricinus	Morphological	Italy	46.1434	12.2848	Vegetation			Bertola M, Montarsi F, Obber F, Da Rold G, Carlin S, Toniolo F, et al. Occurrence and identification of Ixodes ricinus borne pathogens in northeastern Italy. Pathogens. 2021;10:1181.
Ixodidae	Ixodes	Ixodes ricinus	Morphological	Italy	46.1442	11.9521	Vegetation			Bertola M, Montarsi F, Obber F, Da Rold G, Carlin S, Toniolo F, et al. Occurrence and identification of Ixodes ricinus borne pathogens in northeastern Italy. Pathogens. 2021;10:1181.
Ixodidae	Ixodes	Ixodes ricinus	Morphological	Italy	46.1539	12.2661	Vegetation			Bertola M, Montarsi F, Obber F, Da Rold G, Carlin S, Toniolo F, et al. Occurrence and identification of Ixodes ricinus borne pathogens in northeastern Italy. Pathogens. 2021;10:1181.
Ixodidae	Ixodes	Ixodes ricinus	Morphological	Italy	46.1562	12.2875	Vegetation			Bertola M, Montarsi F, Obber F, Da Rold G, Carlin S, Toniolo F, et al. Occurrence and identification of Ixodes ricinus borne pathogens in northeastern Italy. Pathogens. 2021;10:1181.
Ixodidae	Ixodes	Ixodes ricinus	Morphological	Italy	46.1589	12.0573	Vegetation			Bertola M, Montarsi F, Obber F, Da Rold G, Carlin S, Toniolo F, et al. Occurrence and identification of Ixodes ricinus borne pathogens in northeastern Italy. Pathogens. 2021;10:1181.
Ixodidae	Ixodes	Ixodes ricinus	Morphological	Italy	46.1679	12.0136	Vegetation			Bertola M, Montarsi F, Obber F, Da Rold G, Carlin S, Toniolo F, et al. Occurrence and identification of Ixodes ricinus borne pathogens in northeastern Italy. Pathogens. 2021;10:1181.
Ixodidae	Ixodes	Ixodes ricinus	Morphological	Italy	46.1744	12.2408	Vegetation			Bertola M, Montarsi F, Obber F, Da Rold G, Carlin S, Toniolo F, et al. Occurrence and identification of Ixodes ricinus borne pathogens in northeastern Italy. Pathogens. 2021;10:1181.
Ixodidae	Ixodes	Ixodes ricinus	Morphological	Italy	46.1825	12.195	Vegetation			Bertola M, Montarsi F, Obber F, Da Rold G, Carlin S, Toniolo F, et al. Occurrence and identification of Ixodes ricinus borne pathogens in northeastern Italy. Pathogens. 2021;10:1181.
Ixodidae	Ixodes	Ixodes ricinus	Morphological	Italy	46.1993	12.1253	Vegetation			Bertola M, Montarsi F, Obber F, Da Rold G, Carlin S, Toniolo F, et al. Occurrence and identification of Ixodes ricinus borne pathogens in northeastern Italy. Pathogens. 2021;10:1181.
Ixodidae	Ixodes	Ixodes ricinus	Morphological	Italy	46.2065	12.3028	Vegetation			Bertola M, Montarsi F, Obber F, Da Rold G, Carlin S, Toniolo F, et al. Occurrence and identification of Ixodes ricinus borne pathogens in northeastern Italy. Pathogens. 2021;10:1181.
Ixodidae	Ixodes	Ixodes ricinus	Morphological	Italy	46.2142	12.3117	Vegetation			Bertola M, Montarsi F, Obber F, Da Rold G, Carlin S, Toniolo F, et al. Occurrence and identification of Ixodes ricinus borne pathogens in northeastern Italy. Pathogens. 2021;10:1181.
Ixodidae	Ixodes	Ixodes ricinus	Morphological	Italy	46.2576	12.0406	Vegetation			Bertola M, Montarsi F, Obber F, Da Rold G, Carlin S, Toniolo F, et al. Occurrence and identification of Ixodes ricinus borne pathogens in northeastern Italy. Pathogens. 2021;10:1181.
Ixodidae	Ixodes	Ixodes ricinus	Morphological	Italy	46.2683	12.0316	Vegetation			Bertola M, Montarsi F, Obber F, Da Rold G, Carlin S, Toniolo F, et al. Occurrence and identification of Ixodes ricinus borne pathogens in northeastern Italy. Pathogens. 2021;10:1181.
Ixodidae	Ixodes	Ixodes ricinus	Morphological	Italy	46.2735	12.3108	Vegetation			Bertola M, Montarsi F, Obber F, Da Rold G, Carlin S, Toniolo F, et al. Occurrence and identification of Ixodes ricinus borne pathogens in northeastern Italy. Pathogens. 2021;10:1181.
Ixodidae	Ixodes	Ixodes ricinus	Morphological	Italy	46.2743	12.0587	Vegetation			Bertola M, Montarsi F, Obber F, Da Rold G, Carlin S, Toniolo F, et al. Occurrence and identification of Ixodes ricinus borne pathogens in northeastern Italy. Pathogens. 2021;10:1181.
Ixodidae	Ixodes	Ixodes ricinus	Morphological	Italy	46.3084	12.0103	Vegetation			Bertola M, Montarsi F, Obber F, Da Rold G, Carlin S, Toniolo F, et al. Occurrence and identification of Ixodes ricinus borne pathogens in northeastern Italy. Pathogens. 2021;10:1181.
Ixodidae	Ixodes	Ixodes ricinus	Morphological	Italy	46.3198	12.3217	Vegetation			Bertola M, Montarsi F, Obber F, Da Rold G, Carlin S, Toniolo F, et al. Occurrence and identification of Ixodes ricinus borne pathogens in northeastern Italy. Pathogens. 2021;10:1181.
Ixodidae	Ixodes	Ixodes ricinus	Morphological	Italy	46.342	11.9717	Vegetation			Bertola M, Montarsi F, Obber F, Da Rold G, Carlin S, Toniolo F, et al. Occurrence and identification of Ixodes ricinus borne pathogens in northeastern Italy. Pathogens. 2021;10:1181.
Ixodidae	Ixodes	Ixodes ricinus	Morphological	Italy	46.4783	12.448	Vegetation			Bertola M, Montarsi F, Obber F, Da Rold G, Carlin S, Toniolo F, et al. Occurrence and identification of Ixodes ricinus borne pathogens in northeastern Italy. Pathogens. 2021;10:1181.
Ixodidae	Ixodes	Ixodes ricinus	Morphological	France	47.9051	7.19707	Vegetation			Bestehorn M, Weigold S, Kern WV, Chitimia-Dobler L, Mackenstedt U, Dobler, G, et al. Phylogenetics of tick-borne encephalitis virus in endemic foci in the upper Rhine region in France and Germany. PLoS One. 2018;13:10.
Ixodidae	Ixodes	Ixodes ricinus	Unknown	France	47.9051	7.19707	Vegetation			Bestehorn M, Weigold S, Kern WV, Chitimia-Dobler L, Mackenstedt U, Dobler, G, et al. Phylogenetics of tick-borne encephalitis virus in endemic foci in the upper Rhine region in France and Germany. PLoS One. 2018;13:10.
Ixodidae	Ixodes	Ixodes ricinus	Morphological	France	48.5569	7.79332	Vegetation			Bestehorn M, Weigold S, Kern WV, Chitimia-Dobler L, Mackenstedt U, Dobler, G, et al. Phylogenetics of tick-borne encephalitis virus in endemic foci in the upper Rhine region in France and Germany. PLoS One. 2018;13:10.
Ixodidae	Ixodes	Ixodes ricinus	Morphological	France	48.6204	7.81657	Vegetation			Bestehorn M, Weigold S, Kern WV, Chitimia-Dobler L, Mackenstedt U, Dobler, G, et al. Phylogenetics of tick-borne encephalitis virus in endemic foci in the upper Rhine region in France and Germany. PLoS One. 2018;13:10.
Ixodidae	Ixodes	Ixodes ricinus	Morphological	France	48.6276	7.81486	Vegetation			Bestehorn M, Weigold S, Kern WV, Chitimia-Dobler L, Mackenstedt U, Dobler, G, et al. Phylogenetics of tick-borne encephalitis virus in endemic foci in the upper Rhine region in France and Germany. PLoS One. 2018;13:10.
Ixodidae	Ixodes	Ixodes ricinus	Morphological	France	48.6278	7.81012	Vegetation			Bestehorn M, Weigold S, Kern WV, Chitimia-Dobler L, Mackenstedt U, Dobler, G, et al. Phylogenetics of tick-borne encephalitis virus in endemic foci in the upper Rhine region in France and Germany. PLoS One. 2018;13:10.
Ixodidae	Ixodes	Ixodes ricinus	Morphological	Germany	48.2943	8.32046	Vegetation			Bestehorn M, Weigold S, Kern WV, Chitimia-Dobler L, Mackenstedt U, Dobler, G, et al. Phylogenetics of tick-borne encephalitis virus in endemic foci in the upper Rhine region in France and Germany. PLoS One. 2018;13:10.
Ixodidae	Ixodes	Ixodes ricinus	Morphological	Germany	48.2943	8.32046	Vegetation			Bestehorn M, Weigold S, Kern WV, Chitimia-Dobler L, Mackenstedt U, Dobler, G, et al. Phylogenetics of tick-borne encephalitis virus in endemic foci in the upper Rhine region in France and Germany. PLoS One. 2018;13:10.
Ixodidae	Ixodes	Ixodes ricinus	Morphological	Germany	48.4636	7.91076	Vegetation			Bestehorn M, Weigold S, Kern WV, Chitimia-Dobler L, Mackenstedt U, Dobler, G, et al. Phylogenetics of tick-borne encephalitis virus in endemic foci in the upper Rhine region in France and Germany. PLoS One. 2018;13:10.
Ixodidae	Ixodes	Ixodes ricinus	Morphological	Germany	48.4754	8.18142	Vegetation			Bestehorn M, Weigold S, Kern WV, Chitimia-Dobler L, Mackenstedt U, Dobler, G, et al. Phylogenetics of tick-borne encephalitis virus in endemic foci in the upper Rhine region in France and Germany. PLoS One. 2018;13:10.
Ixodidae	Ixodes	Ixodes ricinus	Morphological	Germany	48.4756	8.18047	Vegetation			Bestehorn M, Weigold S, Kern WV, Chitimia-Dobler L, Mackenstedt U, Dobler, G, et al. Phylogenetics of tick-borne encephalitis virus in endemic foci in the upper Rhine region in France and Germany. PLoS One. 2018;13:10.
Ixodidae	Ixodes	Ixodes ricinus	Morphological	Germany	48.4756	8.18047	Vegetation			Bestehorn M, Weigold S, Kern WV, Chitimia-Dobler L, Mackenstedt U, Dobler, G, et al. Phylogenetics of tick-borne encephalitis virus in endemic foci in the upper Rhine region in France and Germany. PLoS One. 2018;13:10.
Ixodidae	Ixodes	Ixodes ricinus	Morphological	Germany	48.5778	7.99936	Vegetation			Bestehorn M, Weigold S, Kern WV, Chitimia-Dobler L, Mackenstedt U, Dobler, G, et al. Phylogenetics of tick-borne encephalitis virus in endemic foci in the upper Rhine region in France and Germany. PLoS One. 2018;13:10.
Ixodidae	Ixodes	Ixodes ricinus	Morphological	Germany	48.6137	8.13167	Vegetation			Bestehorn M, Weigold S, Kern WV, Chitimia-Dobler L, Mackenstedt U, Dobler, G, et al. Phylogenetics of tick-borne encephalitis virus in endemic foci in the upper Rhine region in France and Germany. PLoS One. 2018;13:10.
Ixodidae	Ixodes	Ixodes ricinus	Morphological	Germany	48.6192	8.12059	Vegetation			Bestehorn M, Weigold S, Kern WV, Chitimia-Dobler L, Mackenstedt U, Dobler, G, et al. Phylogenetics of tick-borne encephalitis virus in endemic foci in the upper Rhine region in France and Germany. PLoS One. 2018;13:10.
Ixodidae	Ixodes	Ixodes ricinus	Morphological	Germany	48.6236	8.10299	Vegetation			Bestehorn M, Weigold S, Kern WV, Chitimia-Dobler L, Mackenstedt U, Dobler, G, et al. Phylogenetics of tick-borne encephalitis virus in endemic foci in the upper Rhine region in France and Germany. PLoS One. 2018;13:10.
Ixodidae	Ixodes	Ixodes ricinus	Morphological	Germany	48.6374	8.11375	Vegetation			Bestehorn M, Weigold S, Kern WV, Chitimia-Dobler L, Mackenstedt U, Dobler, G, et al. Phylogenetics of tick-borne encephalitis virus in endemic foci in the upper Rhine region in France and Germany. PLoS One. 2018;13:10.
Ixodidae	Ixodes	Ixodes ricinus	Morphological	Germany	48.6392	8.12332	Vegetation			Bestehorn M, Weigold S, Kern WV, Chitimia-Dobler L, Mackenstedt U, Dobler, G, et al. Phylogenetics of tick-borne encephalitis virus in endemic foci in the upper Rhine region in France and Germany. PLoS One. 2018;13:10.
Ixodidae	Ixodes	Ixodes ricinus	Morphological	Germany	48.6392	8.12332	Vegetation			Bestehorn M, Weigold S, Kern WV, Chitimia-Dobler L, Mackenstedt U, Dobler, G, et al. Phylogenetics of tick-borne encephalitis virus in endemic foci in the upper Rhine region in France and Germany. PLoS One. 2018;13:10.
Ixodidae	Ixodes	Ixodes ricinus	Morphological	Slovakia	48.7352	21.2378	Host	Rodentia		Blaňarová L, Stanko M, Miklisová D, Víchová B, Mošanský L, Kraljik J, et al. Presence of Candidatus Neoehrlichia mikurensis and Babesia microti in rodents and two tick species (Ixodes ricinus and Ixodes trianguliceps) in Slovakia. Ticks Tick Borne Dis. 2016;7:319-26.
Ixodidae	Ixodes	Ixodes ricinus	Morphological	Slovakia	48.7397	21.0719	Host	Rodentia		Blaňarová L, Stanko M, Miklisová D, Víchová B, Mošanský L, Kraljik J, et al. Presence of Candidatus Neoehrlichia mikurensis and Babesia microti in rodents and two tick species (Ixodes ricinus and Ixodes trianguliceps) in Slovakia. Ticks Tick Borne Dis. 2016;7:319-26.
Ixodidae	Ixodes	Ixodes ricinus	Morphological	Slovakia	48.75	21.35	Host	Rodentia		Blaňarová L, Stanko M, Miklisová D, Víchová B, Mošanský L, Kraljik J, et al. Presence of Candidatus Neoehrlichia mikurensis and Babesia microti in rodents and two tick species (Ixodes ricinus and Ixodes trianguliceps) in Slovakia. Ticks Tick Borne Dis. 2016;7:319-26.
Ixodidae	Ixodes	Ixodes ricinus	Morphological	Slovakia	48.763	21.1356	Host	Rodentia		Blaňarová L, Stanko M, Miklisová D, Víchová B, Mošanský L, Kraljik J, et al. Presence of Candidatus Neoehrlichia mikurensis and Babesia microti in rodents and two tick species (Ixodes ricinus and Ixodes trianguliceps) in Slovakia. Ticks Tick Borne Dis. 2016;7:319-26.
Ixodidae	Ixodes	Ixodes trianguliceps	Morphological	Slovakia	48.7352	21.2378	Host	Rodentia		Blaňarová L, Stanko M, Miklisová D, Víchová B, Mošanský L, Kraljik J, et al. Presence of Candidatus Neoehrlichia mikurensis and Babesia microti in rodents and two tick species (Ixodes ricinus and Ixodes trianguliceps) in Slovakia. Ticks Tick Borne Dis. 2016;7:319-26.
Ixodidae	Ixodes	Ixodes trianguliceps	Morphological	Slovakia	48.7397	21.0719	Host	Rodentia		Blaňarová L, Stanko M, Miklisová D, Víchová B, Mošanský L, Kraljik J, et al. Presence of Candidatus Neoehrlichia mikurensis and Babesia microti in rodents and two tick species (Ixodes ricinus and Ixodes trianguliceps) in Slovakia. Ticks Tick Borne Dis. 2016;7:319-26.
Ixodidae	Ixodes	Ixodes trianguliceps	Morphological	Slovakia	48.75	21.35	Host	Rodentia		Blaňarová L, Stanko M, Miklisová D, Víchová B, Mošanský L, Kraljik J, et al. Presence of Candidatus Neoehrlichia mikurensis and Babesia microti in rodents and two tick species (Ixodes ricinus and Ixodes trianguliceps) in Slovakia. Ticks Tick Borne Dis. 2016;7:319-26.
Ixodidae	Ixodes	Ixodes ricinus	Morphological	Slovakia	48.7352	21.2378	Vegetation			Blaňarová L, Stanko M, Miklisová D, Víchová B, Mošanský L, Kraljik J, et al. Presence of Candidatus Neoehrlichia mikurensis and Babesia microti in rodents and two tick species (Ixodes ricinus and Ixodes trianguliceps) in Slovakia. Ticks Tick Borne Dis. 2016;7:319-26.
Ixodidae	Ixodes	Ixodes ricinus	Morphological	Slovakia	48.7397	21.0719	Vegetation			Blaňarová L, Stanko M, Miklisová D, Víchová B, Mošanský L, Kraljik J, et al. Presence of Candidatus Neoehrlichia mikurensis and Babesia microti in rodents and two tick species (Ixodes ricinus and Ixodes trianguliceps) in Slovakia. Ticks Tick Borne Dis. 2016;7:319-26.
Ixodidae	Ixodes	Ixodes ricinus	Morphological	Slovakia	48.75	21.35	Vegetation			Blaňarová L, Stanko M, Miklisová D, Víchová B, Mošanský L, Kraljik J, et al. Presence of Candidatus Neoehrlichia mikurensis and Babesia microti in rodents and two tick species (Ixodes ricinus and Ixodes trianguliceps) in Slovakia. Ticks Tick Borne Dis. 2016;7:319-26.
Ixodidae	Ixodes	Ixodes ricinus	Morphological	Slovakia	48.763	21.1356	Vegetation			Blaňarová L, Stanko M, Miklisová D, Víchová B, Mošanský L, Kraljik J, et al. Presence of Candidatus Neoehrlichia mikurensis and Babesia microti in rodents and two tick species (Ixodes ricinus and Ixodes trianguliceps) in Slovakia. Ticks Tick Borne Dis. 2016;7:319-26.
Ixodidae	Ixodes	Ixodes ricinus	Morphological	Bulgaria	43.3418	24.6437	Vegetation			Blazhev A, Atanasova M, Kostov K, Doychinova T, Blazheva S. and Karcheva, M. Estimation of Ixodes ricinus (Acari: Ixodidae) populations of Kaylaka Park in the town of Pleven, Bulgaria. Insects. 2021;12:9.
Ixodidae	Ixodes	Ixodes ricinus	Morphological	Bulgaria	43.3451	24.6522	Vegetation			Blazhev A, Atanasova M, Kostov K, Doychinova T, Blazheva S. and Karcheva, M. Estimation of Ixodes ricinus (Acari: Ixodidae) populations of Kaylaka Park in the town of Pleven, Bulgaria. Insects. 2021;12:9.
Ixodidae	Ixodes	Ixodes ricinus	Morphological	Bulgaria	43.3758	24.6259	Vegetation			Blazhev A, Atanasova M, Kostov K, Doychinova T, Blazheva S. and Karcheva, M. Estimation of Ixodes ricinus (Acari: Ixodidae) populations of Kaylaka Park in the town of Pleven, Bulgaria. Insects. 2021;12:9.
Ixodidae	Ixodes	Ixodes ricinus	Morphological	Bulgaria	43.3793	24.6233	Vegetation			Blazhev A, Atanasova M, Kostov K, Doychinova T, Blazheva S. and Karcheva, M. Estimation of Ixodes ricinus (Acari: Ixodidae) populations of Kaylaka Park in the town of Pleven, Bulgaria. Insects. 2021;12:9.
Ixodidae	Ixodes	Ixodes ricinus	Morphological	Bulgaria	43.3831	24.6261	Vegetation			Blazhev A, Atanasova M, Kostov K, Doychinova T, Blazheva S. and Karcheva, M. Estimation of Ixodes ricinus (Acari: Ixodidae) populations of Kaylaka Park in the town of Pleven, Bulgaria. Insects. 2021;12:9.
Ixodidae	Ixodes	Ixodes ricinus	Morphological	Bulgaria	43.3838	24.6314	Vegetation			Blazhev A, Atanasova M, Kostov K, Doychinova T, Blazheva S. and Karcheva, M. Estimation of Ixodes ricinus (Acari: Ixodidae) populations of Kaylaka Park in the town of Pleven, Bulgaria. Insects. 2021;12:9.
Ixodidae	Ixodes	Ixodes ricinus	Morphological	Bulgaria	43.3856	24.6257	Vegetation			Blazhev A, Atanasova M, Kostov K, Doychinova T, Blazheva S. and Karcheva, M. Estimation of Ixodes ricinus (Acari: Ixodidae) populations of Kaylaka Park in the town of Pleven, Bulgaria. Insects. 2021;12:9.
Ixodidae	Ixodes	Ixodes ricinus	Morphological	Bulgaria	43.3887	24.6252	Vegetation			Blazhev A, Atanasova M, Kostov K, Doychinova T, Blazheva S. and Karcheva, M. Estimation of Ixodes ricinus (Acari: Ixodidae) populations of Kaylaka Park in the town of Pleven, Bulgaria. Insects. 2021;12:9.
Ixodidae	Ixodes	Ixodes ricinus	Morphological	Germany	47.6515	9.5121	Vegetation			Boehnke D, Brugger K, Pfäffle M, Sebastian P, Norra S, Petne, T, et al. Estimating Ixodes ricinus densities on the landscape scale. Int. J. Health Geogr. 2015;14:23.
Ixodidae	Ixodes	Ixodes ricinus	Morphological	Germany	47.8623	8.0382	Vegetation			Boehnke D, Brugger K, Pfäffle M, Sebastian P, Norra S, Petne, T, et al. Estimating Ixodes ricinus densities on the landscape scale. Int. J. Health Geogr. 2015;14:23.
Ixodidae	Ixodes	Ixodes ricinus	Morphological	Germany	47.939	9.9253	Vegetation			Boehnke D, Brugger K, Pfäffle M, Sebastian P, Norra S, Petne, T, et al. Estimating Ixodes ricinus densities on the landscape scale. Int. J. Health Geogr. 2015;14:23.
Ixodidae	Ixodes	Ixodes ricinus	Morphological	Germany	47.9962	7.8816	Vegetation			Boehnke D, Brugger K, Pfäffle M, Sebastian P, Norra S, Petne, T, et al. Estimating Ixodes ricinus densities on the landscape scale. Int. J. Health Geogr. 2015;14:23.
Ixodidae	Ixodes	Ixodes ricinus	Morphological	Germany	48.0757	8.5666	Vegetation			Boehnke D, Brugger K, Pfäffle M, Sebastian P, Norra S, Petne, T, et al. Estimating Ixodes ricinus densities on the landscape scale. Int. J. Health Geogr. 2015;14:23.
Ixodidae	Ixodes	Ixodes ricinus	Morphological	Germany	48.0999	8.7576	Vegetation			Boehnke D, Brugger K, Pfäffle M, Sebastian P, Norra S, Petne, T, et al. Estimating Ixodes ricinus densities on the landscape scale. Int. J. Health Geogr. 2015;14:23.
Ixodidae	Ixodes	Ixodes ricinus	Morphological	Germany	48.3219	8.7241	Vegetation			Boehnke D, Brugger K, Pfäffle M, Sebastian P, Norra S, Petne, T, et al. Estimating Ixodes ricinus densities on the landscape scale. Int. J. Health Geogr. 2015;14:23.
Ixodidae	Ixodes	Ixodes ricinus	Morphological	Germany	48.4153	9.8492	Vegetation			Boehnke D, Brugger K, Pfäffle M, Sebastian P, Norra S, Petne, T, et al. Estimating Ixodes ricinus densities on the landscape scale. Int. J. Health Geogr. 2015;14:23.
Ixodidae	Ixodes	Ixodes ricinus	Morphological	Germany	48.4693	7.7796	Vegetation			Boehnke D, Brugger K, Pfäffle M, Sebastian P, Norra S, Petne, T, et al. Estimating Ixodes ricinus densities on the landscape scale. Int. J. Health Geogr. 2015;14:23.
Ixodidae	Ixodes	Ixodes ricinus	Morphological	Germany	48.5337	8.1814	Vegetation			Boehnke D, Brugger K, Pfäffle M, Sebastian P, Norra S, Petne, T, et al. Estimating Ixodes ricinus densities on the landscape scale. Int. J. Health Geogr. 2015;14:23.
Ixodidae	Ixodes	Ixodes ricinus	Morphological	Germany	48.5566	9.6562	Vegetation			Boehnke D, Brugger K, Pfäffle M, Sebastian P, Norra S, Petne, T, et al. Estimating Ixodes ricinus densities on the landscape scale. Int. J. Health Geogr. 2015;14:23.
Ixodidae	Ixodes	Ixodes ricinus	Morphological	Germany	48.6286	9.4284	Vegetation			Boehnke D, Brugger K, Pfäffle M, Sebastian P, Norra S, Petne, T, et al. Estimating Ixodes ricinus densities on the landscape scale. Int. J. Health Geogr. 2015;14:23.
Ixodidae	Ixodes	Ixodes ricinus	Morphological	Germany	48.6801	9.0898	Vegetation			Boehnke D, Brugger K, Pfäffle M, Sebastian P, Norra S, Petne, T, et al. Estimating Ixodes ricinus densities on the landscape scale. Int. J. Health Geogr. 2015;14:23.
Ixodidae	Ixodes	Ixodes ricinus	Morphological	Germany	48.7419	8.8278	Vegetation			Boehnke D, Brugger K, Pfäffle M, Sebastian P, Norra S, Petne, T, et al. Estimating Ixodes ricinus densities on the landscape scale. Int. J. Health Geogr. 2015;14:23.
Ixodidae	Ixodes	Ixodes ricinus	Morphological	Germany	48.774	8.4425	Vegetation			Boehnke D, Brugger K, Pfäffle M, Sebastian P, Norra S, Petne, T, et al. Estimating Ixodes ricinus densities on the landscape scale. Int. J. Health Geogr. 2015;14:23.
Ixodidae	Ixodes	Ixodes ricinus	Morphological	Germany	48.7877	9.13	Vegetation			Boehnke D, Brugger K, Pfäffle M, Sebastian P, Norra S, Petne, T, et al. Estimating Ixodes ricinus densities on the landscape scale. Int. J. Health Geogr. 2015;14:23.
Ixodidae	Ixodes	Ixodes ricinus	Morphological	Germany	48.9545	8.4356	Vegetation			Boehnke D, Brugger K, Pfäffle M, Sebastian P, Norra S, Petne, T, et al. Estimating Ixodes ricinus densities on the landscape scale. Int. J. Health Geogr. 2015;14:23.
Ixodidae	Ixodes	Ixodes ricinus	Morphological	Germany	48.9862	9.206	Vegetation			Boehnke D, Brugger K, Pfäffle M, Sebastian P, Norra S, Petne, T, et al. Estimating Ixodes ricinus densities on the landscape scale. Int. J. Health Geogr. 2015;14:23.
Ixodidae	Ixodes	Ixodes ricinus	Morphological	Germany	49.028	8.4257	Vegetation			Boehnke D, Brugger K, Pfäffle M, Sebastian P, Norra S, Petne, T, et al. Estimating Ixodes ricinus densities on the landscape scale. Int. J. Health Geogr. 2015;14:23.
Ixodidae	Ixodes	Ixodes ricinus	Morphological	Germany	49.0763	8.5115	Vegetation			Boehnke D, Brugger K, Pfäffle M, Sebastian P, Norra S, Petne, T, et al. Estimating Ixodes ricinus densities on the landscape scale. Int. J. Health Geogr. 2015;14:23.
Ixodidae	Ixodes	Ixodes ricinus	Morphological	Germany	49.0882	8.5726	Vegetation			Boehnke D, Brugger K, Pfäffle M, Sebastian P, Norra S, Petne, T, et al. Estimating Ixodes ricinus densities on the landscape scale. Int. J. Health Geogr. 2015;14:23.
Ixodidae	Ixodes	Ixodes ricinus	Morphological	Germany	49.0994	9.4344	Vegetation			Boehnke D, Brugger K, Pfäffle M, Sebastian P, Norra S, Petne, T, et al. Estimating Ixodes ricinus densities on the landscape scale. Int. J. Health Geogr. 2015;14:23.
Ixodidae	Ixodes	Ixodes ricinus	Morphological	Germany	49.1107	8.926	Vegetation			Boehnke D, Brugger K, Pfäffle M, Sebastian P, Norra S, Petne, T, et al. Estimating Ixodes ricinus densities on the landscape scale. Int. J. Health Geogr. 2015;14:23.
Ixodidae	Ixodes	Ixodes ricinus	Morphological	Germany	49.1338	8.3765	Vegetation			Boehnke D, Brugger K, Pfäffle M, Sebastian P, Norra S, Petne, T, et al. Estimating Ixodes ricinus densities on the landscape scale. Int. J. Health Geogr. 2015;14:23.
Ixodidae	Ixodes	Ixodes ricinus	Morphological	Germany	49.134	8.4798	Vegetation			Boehnke D, Brugger K, Pfäffle M, Sebastian P, Norra S, Petne, T, et al. Estimating Ixodes ricinus densities on the landscape scale. Int. J. Health Geogr. 2015;14:23.
Ixodidae	Dermacentor	Dermacentor marginatus	Morphological	Slovakia	48.5814	20.7789	Vegetation			Bona M, Blaňárová L, Stanko M, Mošanský L, Čepčeková E, Víchová B. Impact of climate factors on the seasonal activity of ticks and temporal dynamics of tick-borne pathogens in an area with a large tick species diversity in Slovakia, Central Europe. Biologia. 2021;77:1619–1631.
Ixodidae	Dermacentor	Dermacentor reticulatus	Morphological	Slovakia	48.5814	20.7789	Vegetation			Bona M, Blaňárová L, Stanko M, Mošanský L, Čepčeková E, Víchová B. Impact of climate factors on the seasonal activity of ticks and temporal dynamics of tick-borne pathogens in an area with a large tick species diversity in Slovakia, Central Europe. Biologia. 2021;77:1619–1631.
Ixodidae	Haemaphysalis	Haemaphysalis inermis	Morphological	Slovakia	48.5814	20.7789	Vegetation			Bona M, Blaňárová L, Stanko M, Mošanský L, Čepčeková E, Víchová B. Impact of climate factors on the seasonal activity of ticks and temporal dynamics of tick-borne pathogens in an area with a large tick species diversity in Slovakia, Central Europe. Biologia. 2021;77:1619–1631.
Ixodidae	Ixodes	Ixodes ricinus	Morphological	Slovakia	48.5814	20.7789	Vegetation			Bona M, Blaňárová L, Stanko M, Mošanský L, Čepčeková E, Víchová B. Impact of climate factors on the seasonal activity of ticks and temporal dynamics of tick-borne pathogens in an area with a large tick species diversity in Slovakia, Central Europe. Biologia. 2021;77:1619–1631.
Ixodidae	Ixodes	Ixodes ricinus	Morphological	France	48.4829	2.36578	Vegetation			Bonnet SI, Paul RE, Bischoff E, Cote M, Le Naour E. First identification of Rickettsia helvetica in questing ticks from a French Northern Brittany Forest. PLoS Negl. Trop. Dis. 2017;11:3.
Ixodidae	Ixodes	Ixodes ricinus	Morphological	Romania	46.761	23.5708	Host	Eulipotyphla	Erinaceus roumanicus	Borşan SD, Toma-Naic A, Péter Á, Sándor AD, Peștean C, Mihalca AD. Impact of abiotic factors, habitat type and urban wildlife on the ecology of hard ticks (Acari: Ixodidae) in urban and peri-urban habitats. Parasites Vectors. 2020;13:476.
Ixodidae	Ixodes	Ixodes ricinus	Morphological	Romania	46.7626	23.5886	Host	Eulipotyphla	Erinaceus roumanicus	Borşan SD, Toma-Naic A, Péter Á, Sándor AD, Peștean C, Mihalca AD. Impact of abiotic factors, habitat type and urban wildlife on the ecology of hard ticks (Acari: Ixodidae) in urban and peri-urban habitats. Parasites Vectors. 2020;13:476.
Ixodidae	Ixodes	Ixodes ricinus	Morphological	Romania	46.7656	23.5619	Host	Eulipotyphla	Erinaceus roumanicus	Borşan SD, Toma-Naic A, Péter Á, Sándor AD, Peștean C, Mihalca AD. Impact of abiotic factors, habitat type and urban wildlife on the ecology of hard ticks (Acari: Ixodidae) in urban and peri-urban habitats. Parasites Vectors. 2020;13:476.
Ixodidae	Ixodes	Ixodes ricinus	Morphological	Romania	46.761	23.5708	Host	Passeriformes	Erithacus rubecula	Borşan SD, Toma-Naic A, Péter Á, Sándor AD, Peștean C, Mihalca AD. Impact of abiotic factors, habitat type and urban wildlife on the ecology of hard ticks (Acari: Ixodidae) in urban and peri-urban habitats. Parasites Vectors. 2020;13:476.
Ixodidae	Ixodes	Ixodes ricinus	Morphological	Romania	46.7656	23.5619	Host	Passeriformes	Garrulus glandarius	Borşan SD, Toma-Naic A, Péter Á, Sándor AD, Peștean C, Mihalca AD. Impact of abiotic factors, habitat type and urban wildlife on the ecology of hard ticks (Acari: Ixodidae) in urban and peri-urban habitats. Parasites Vectors. 2020;13:476.
Ixodidae	Ixodes	Ixodes ricinus	Morphological	Romania	46.761	23.5708	Host	Passeriformes	Passer montanus	Borşan SD, Toma-Naic A, Péter Á, Sándor AD, Peștean C, Mihalca AD. Impact of abiotic factors, habitat type and urban wildlife on the ecology of hard ticks (Acari: Ixodidae) in urban and peri-urban habitats. Parasites Vectors. 2020;13:476.
Ixodidae	Ixodes	Ixodes ricinus	Morphological	Romania	46.761	23.5708	Host	Passeriformes	Phylloscopus collybita	Borşan SD, Toma-Naic A, Péter Á, Sándor AD, Peștean C, Mihalca AD. Impact of abiotic factors, habitat type and urban wildlife on the ecology of hard ticks (Acari: Ixodidae) in urban and peri-urban habitats. Parasites Vectors. 2020;13:476.
Ixodidae	Ixodes	Ixodes ricinus	Morphological	Romania	46.761	23.5708	Host	Passeriformes	Sturnus vulgaris	Borşan SD, Toma-Naic A, Péter Á, Sándor AD, Peștean C, Mihalca AD. Impact of abiotic factors, habitat type and urban wildlife on the ecology of hard ticks (Acari: Ixodidae) in urban and peri-urban habitats. Parasites Vectors. 2020;13:476.
Ixodidae	Ixodes	Ixodes ricinus	Morphological	Romania	46.761	23.5708	Host	Passeriformes	Turdus merula	Borşan SD, Toma-Naic A, Péter Á, Sándor AD, Peștean C, Mihalca AD. Impact of abiotic factors, habitat type and urban wildlife on the ecology of hard ticks (Acari: Ixodidae) in urban and peri-urban habitats. Parasites Vectors. 2020;13:476.
Ixodidae	Ixodes	Ixodes ricinus	Morphological	Romania	46.7626	23.5886	Host	Passeriformes	Turdus merula	Borşan SD, Toma-Naic A, Péter Á, Sándor AD, Peștean C, Mihalca AD. Impact of abiotic factors, habitat type and urban wildlife on the ecology of hard ticks (Acari: Ixodidae) in urban and peri-urban habitats. Parasites Vectors. 2020;13:476.
Ixodidae	Haemaphysalis	Haemaphysalis concinna	Morphological	Romania	46.761	23.5708	Host	Passeriformes	Sturnus vulgaris	Borşan SD, Toma-Naic A, Péter Á, Sándor AD, Peștean C, Mihalca AD. Impact of abiotic factors, habitat type and urban wildlife on the ecology of hard ticks (Acari: Ixodidae) in urban and peri-urban habitats. Parasites Vectors. 2020;13:476.
Ixodidae	Haemaphysalis	Haemaphysalis punctata	Morphological	Romania	46.7626	23.5886	Host	Passeriformes	Turdus merula	Borşan SD, Toma-Naic A, Péter Á, Sándor AD, Peștean C, Mihalca AD. Impact of abiotic factors, habitat type and urban wildlife on the ecology of hard ticks (Acari: Ixodidae) in urban and peri-urban habitats. Parasites Vectors. 2020;13:476.
Ixodidae	Haemaphysalis	Haemaphysalis punctata	Morphological	Romania	46.713	23.5467	Vegetation			Borşan SD, Toma-Naic A, Péter Á, Sándor AD, Peștean C, Mihalca AD. Impact of abiotic factors, habitat type and urban wildlife on the ecology of hard ticks (Acari: Ixodidae) in urban and peri-urban habitats. Parasites Vectors. 2020;13:476.
Ixodidae	Haemaphysalis	Haemaphysalis punctata	Morphological	Romania	46.7561	23.57	Vegetation			Borşan SD, Toma-Naic A, Péter Á, Sándor AD, Peștean C, Mihalca AD. Impact of abiotic factors, habitat type and urban wildlife on the ecology of hard ticks (Acari: Ixodidae) in urban and peri-urban habitats. Parasites Vectors. 2020;13:476.
Ixodidae	Haemaphysalis	Haemaphysalis punctata	Morphological	Romania	46.761	23.5708	Vegetation			Borşan SD, Toma-Naic A, Péter Á, Sándor AD, Peștean C, Mihalca AD. Impact of abiotic factors, habitat type and urban wildlife on the ecology of hard ticks (Acari: Ixodidae) in urban and peri-urban habitats. Parasites Vectors. 2020;13:476.
Ixodidae	Haemaphysalis	Haemaphysalis punctata	Morphological	Romania	46.7656	23.5619	Vegetation			Borşan SD, Toma-Naic A, Péter Á, Sándor AD, Peștean C, Mihalca AD. Impact of abiotic factors, habitat type and urban wildlife on the ecology of hard ticks (Acari: Ixodidae) in urban and peri-urban habitats. Parasites Vectors. 2020;13:476.
Ixodidae	Haemaphysalis	Haemaphysalis punctata	Morphological	Romania	46.7791	23.521	Vegetation			Borşan SD, Toma-Naic A, Péter Á, Sándor AD, Peștean C, Mihalca AD. Impact of abiotic factors, habitat type and urban wildlife on the ecology of hard ticks (Acari: Ixodidae) in urban and peri-urban habitats. Parasites Vectors. 2020;13:476.
Ixodidae	Ixodes	Ixodes ricinus	Morphological	Romania	46.713	23.5467	Vegetation			Borşan SD, Toma-Naic A, Péter Á, Sándor AD, Peștean C, Mihalca AD. Impact of abiotic factors, habitat type and urban wildlife on the ecology of hard ticks (Acari: Ixodidae) in urban and peri-urban habitats. Parasites Vectors. 2020;13:476.
Ixodidae	Ixodes	Ixodes ricinus	Morphological	Romania	46.7561	23.57	Vegetation			Borşan SD, Toma-Naic A, Péter Á, Sándor AD, Peștean C, Mihalca AD. Impact of abiotic factors, habitat type and urban wildlife on the ecology of hard ticks (Acari: Ixodidae) in urban and peri-urban habitats. Parasites Vectors. 2020;13:476.
Ixodidae	Ixodes	Ixodes ricinus	Morphological	Romania	46.761	23.5708	Vegetation			Borşan SD, Toma-Naic A, Péter Á, Sándor AD, Peștean C, Mihalca AD. Impact of abiotic factors, habitat type and urban wildlife on the ecology of hard ticks (Acari: Ixodidae) in urban and peri-urban habitats. Parasites Vectors. 2020;13:476.
Ixodidae	Ixodes	Ixodes ricinus	Morphological	Romania	46.7626	23.5886	Vegetation			Borşan SD, Toma-Naic A, Péter Á, Sándor AD, Peștean C, Mihalca AD. Impact of abiotic factors, habitat type and urban wildlife on the ecology of hard ticks (Acari: Ixodidae) in urban and peri-urban habitats. Parasites Vectors. 2020;13:476.
Ixodidae	Ixodes	Ixodes ricinus	Morphological	Romania	46.7656	23.5619	Vegetation			Borşan SD, Toma-Naic A, Péter Á, Sándor AD, Peștean C, Mihalca AD. Impact of abiotic factors, habitat type and urban wildlife on the ecology of hard ticks (Acari: Ixodidae) in urban and peri-urban habitats. Parasites Vectors. 2020;13:476.
Ixodidae	Ixodes	Ixodes ricinus	Morphological	Romania	46.7778	23.5818	Vegetation			Borşan SD, Toma-Naic A, Péter Á, Sándor AD, Peștean C, Mihalca AD. Impact of abiotic factors, habitat type and urban wildlife on the ecology of hard ticks (Acari: Ixodidae) in urban and peri-urban habitats. Parasites Vectors. 2020;13:476.
Ixodidae	Ixodes	Ixodes ricinus	Morphological	Romania	46.7791	23.521	Vegetation			Borşan SD, Toma-Naic A, Péter Á, Sándor AD, Peștean C, Mihalca AD. Impact of abiotic factors, habitat type and urban wildlife on the ecology of hard ticks (Acari: Ixodidae) in urban and peri-urban habitats. Parasites Vectors. 2020;13:476.
Ixodidae	Ixodes	Ixodes ricinus	Unknown	France	47.7008	7.14194	Vegetation			Boyer PH, Baldinger L, Degeilh B, Wirth X, Kamdem CM, Hansmann Y, et al. The emerging tick-borne pathogen Neoehrlichia mikurensis: first French case series and vector epidemiology. Emerg. Microbes Infect. 2021;10:1731-1738.
Ixodidae	Ixodes	Ixodes ricinus	Unknown	France	47.919	7.21044	Vegetation			Boyer PH, Baldinger L, Degeilh B, Wirth X, Kamdem CM, Hansmann Y, et al. The emerging tick-borne pathogen Neoehrlichia mikurensis: first French case series and vector epidemiology. Emerg. Microbes Infect. 2021;10:1731-1738.
Ixodidae	Ixodes	Ixodes ricinus	Unknown	France	48.436	7.12838	Vegetation			Boyer PH, Baldinger L, Degeilh B, Wirth X, Kamdem CM, Hansmann Y, et al. The emerging tick-borne pathogen Neoehrlichia mikurensis: first French case series and vector epidemiology. Emerg. Microbes Infect. 2021;10:1731-1738.
Ixodidae	Ixodes	Ixodes ricinus	Unknown	France	48.5186	7.74333	Vegetation			Boyer PH, Baldinger L, Degeilh B, Wirth X, Kamdem CM, Hansmann Y, et al. The emerging tick-borne pathogen Neoehrlichia mikurensis: first French case series and vector epidemiology. Emerg. Microbes Infect. 2021;10:1731-1738.
Ixodidae	Ixodes	Ixodes ricinus	Morphological	Italy	45.4353	8.82964	Vegetation			Cafiso A, Olivieri E, Floriano AM, Chiappa G, Serra V, Sassera D, et al. Investigation of tick-borne pathogens in Ixodes ricinus in a peri-urban park in Lombardy (Italy) reveals the presence of emerging pathogens. Pathogens. 2021:10:732.
Ixodidae	Dermacentor	Dermacentor reticulatus	Morphological	Romania	44.1447	26.7197	Vegetation			Chitimia-Dobler L. Spatial distribution of Dermacentor reticulatus in Romania. Vet. Parasitol. 2015;214:219-223.
Ixodidae	Dermacentor	Dermacentor reticulatus	Morphological	Romania	44.2244	26.9467	Vegetation			Chitimia-Dobler L. Spatial distribution of Dermacentor reticulatus in Romania. Vet. Parasitol. 2015;214:219-223.
Ixodidae	Dermacentor	Dermacentor reticulatus	Morphological	Romania	44.23	26.45	Vegetation			Chitimia-Dobler L. Spatial distribution of Dermacentor reticulatus in Romania. Vet. Parasitol. 2015;214:219-223.
Ixodidae	Dermacentor	Dermacentor reticulatus	Morphological	Romania	44.2331	25.9431	Vegetation			Chitimia-Dobler L. Spatial distribution of Dermacentor reticulatus in Romania. Vet. Parasitol. 2015;214:219-223.
Ixodidae	Dermacentor	Dermacentor reticulatus	Morphological	Romania	44.2972	26.3247	Vegetation			Chitimia-Dobler L. Spatial distribution of Dermacentor reticulatus in Romania. Vet. Parasitol. 2015;214:219-223.
Ixodidae	Dermacentor	Dermacentor reticulatus	Morphological	Romania	44.85	25.5333	Vegetation			Chitimia-Dobler L. Spatial distribution of Dermacentor reticulatus in Romania. Vet. Parasitol. 2015;214:219-223.
Ixodidae	Ixodes	Ixodes ricinus	Morphological	Slovakia	48.1698	17.0673	Host	Passeriformes	Erithacus rubecula	Chvostáč M, Špitalská E, Václav R, Vaculová T, Minichová L, Derdáková, M. Seasonal patterns in the prevalence and diversity of tick-borne Borrelia burgdorferi sensu lato, Anaplasma phagocytophilum and Rickettsia spp. in an urban temperate forest in south western Slovakia. Int. J. Environ. Res. Public Health. 2018;15:994.
Ixodidae	Ixodes	Ixodes ricinus	Morphological	Slovakia	48.1698	17.0673	Host	Passeriformes	Muscicapa striata	Chvostáč M, Špitalská E, Václav R, Vaculová T, Minichová L, Derdáková, M. Seasonal patterns in the prevalence and diversity of tick-borne Borrelia burgdorferi sensu lato, Anaplasma phagocytophilum and Rickettsia spp. in an urban temperate forest in south western Slovakia. Int. J. Environ. Res. Public Health. 2018;15:994.
Ixodidae	Ixodes	Ixodes ricinus	Morphological	Slovakia	48.1698	17.0673	Host	Passeriformes	Parus major	Chvostáč M, Špitalská E, Václav R, Vaculová T, Minichová L, Derdáková, M. Seasonal patterns in the prevalence and diversity of tick-borne Borrelia burgdorferi sensu lato, Anaplasma phagocytophilum and Rickettsia spp. in an urban temperate forest in south western Slovakia. Int. J. Environ. Res. Public Health. 2018;15:994.
Ixodidae	Ixodes	Ixodes ricinus	Morphological	Slovakia	48.1698	17.0673	Host	Passeriformes	Parus montanus	Chvostáč M, Špitalská E, Václav R, Vaculová T, Minichová L, Derdáková, M. Seasonal patterns in the prevalence and diversity of tick-borne Borrelia burgdorferi sensu lato, Anaplasma phagocytophilum and Rickettsia spp. in an urban temperate forest in south western Slovakia. Int. J. Environ. Res. Public Health. 2018;15:994.
Ixodidae	Ixodes	Ixodes ricinus	Morphological	Slovakia	48.1698	17.0673	Host	Passeriformes	Sitta europaea	Chvostáč M, Špitalská E, Václav R, Vaculová T, Minichová L, Derdáková, M. Seasonal patterns in the prevalence and diversity of tick-borne Borrelia burgdorferi sensu lato, Anaplasma phagocytophilum and Rickettsia spp. in an urban temperate forest in south western Slovakia. Int. J. Environ. Res. Public Health. 2018;15:994.
Ixodidae	Ixodes	Ixodes ricinus	Morphological	Slovakia	48.1698	17.0673	Host	Passeriformes	Turdus merula	Chvostáč M, Špitalská E, Václav R, Vaculová T, Minichová L, Derdáková, M. Seasonal patterns in the prevalence and diversity of tick-borne Borrelia burgdorferi sensu lato, Anaplasma phagocytophilum and Rickettsia spp. in an urban temperate forest in south western Slovakia. Int. J. Environ. Res. Public Health. 2018;15:994.
Ixodidae	Haemaphysalis	Haemaphysalis concinna	Morphological	Slovakia	48.1698	17.0673	Vegetation			Chvostáč M, Špitalská E, Václav R, Vaculová T, Minichová L, Derdáková, M. Seasonal patterns in the prevalence and diversity of tick-borne Borrelia burgdorferi sensu lato, Anaplasma phagocytophilum and Rickettsia spp. in an urban temperate forest in south western Slovakia. Int. J. Environ. Res. Public Health. 2018;15:994.
Ixodidae	Ixodes	Ixodes ricinus	Morphological	Slovakia	48.1698	17.0673	Vegetation			Chvostáč M, Špitalská E, Václav R, Vaculová T, Minichová L, Derdáková, M. Seasonal patterns in the prevalence and diversity of tick-borne Borrelia burgdorferi sensu lato, Anaplasma phagocytophilum and Rickettsia spp. in an urban temperate forest in south western Slovakia. Int. J. Environ. Res. Public Health. 2018;15:994.
Ixodidae	Ixodes	Ixodes ricinus	Morphological	Poland	49.9496	18.906	Vegetation			Cuber P, Andreassen Å, Vainio K, Asman M, Dudman S, Szilman P, et al. Risk of exposure to ticks (Ixodidae) and the prevalence of tick-borne encephalitis virus (TBEV) in ticks in Southern Poland. Ticks Tick Borne Dis.2015;6:356-363.
Ixodidae	Ixodes	Ixodes ricinus	Morphological	Poland	50.0891	18.9896	Vegetation			Cuber P, Andreassen Å, Vainio K, Asman M, Dudman S, Szilman P, et al. Risk of exposure to ticks (Ixodidae) and the prevalence of tick-borne encephalitis virus (TBEV) in ticks in Southern Poland. Ticks Tick Borne Dis.2015;6:356-363.
Ixodidae	Ixodes	Ixodes ricinus	Morphological	Poland	50.13	18.2818	Vegetation			Cuber P, Andreassen Å, Vainio K, Asman M, Dudman S, Szilman P, et al. Risk of exposure to ticks (Ixodidae) and the prevalence of tick-borne encephalitis virus (TBEV) in ticks in Southern Poland. Ticks Tick Borne Dis.2015;6:356-363.
Ixodidae	Ixodes	Ixodes ricinus	Morphological	Poland	50.1342	18.4983	Vegetation			Cuber P, Andreassen Å, Vainio K, Asman M, Dudman S, Szilman P, et al. Risk of exposure to ticks (Ixodidae) and the prevalence of tick-borne encephalitis virus (TBEV) in ticks in Southern Poland. Ticks Tick Borne Dis.2015;6:356-363.
Ixodidae	Ixodes	Ixodes ricinus	Morphological	Poland	50.1583	19.0074	Vegetation			Cuber P, Andreassen Å, Vainio K, Asman M, Dudman S, Szilman P, et al. Risk of exposure to ticks (Ixodidae) and the prevalence of tick-borne encephalitis virus (TBEV) in ticks in Southern Poland. Ticks Tick Borne Dis.2015;6:356-363.
Ixodidae	Ixodes	Ixodes ricinus	Morphological	Poland	50.2519	19.0719	Vegetation			Cuber P, Andreassen Å, Vainio K, Asman M, Dudman S, Szilman P, et al. Risk of exposure to ticks (Ixodidae) and the prevalence of tick-borne encephalitis virus (TBEV) in ticks in Southern Poland. Ticks Tick Borne Dis.2015;6:356-363.
Ixodidae	Ixodes	Ixodes ricinus	Morphological	Poland	50.2783	18.9503	Vegetation			Cuber P, Andreassen Å, Vainio K, Asman M, Dudman S, Szilman P, et al. Risk of exposure to ticks (Ixodidae) and the prevalence of tick-borne encephalitis virus (TBEV) in ticks in Southern Poland. Ticks Tick Borne Dis.2015;6:356-363.
Ixodidae	Ixodes	Ixodes ricinus	Morphological	Poland	50.2827	19.1611	Vegetation			Cuber P, Andreassen Å, Vainio K, Asman M, Dudman S, Szilman P, et al. Risk of exposure to ticks (Ixodidae) and the prevalence of tick-borne encephalitis virus (TBEV) in ticks in Southern Poland. Ticks Tick Borne Dis.2015;6:356-363.
Ixodidae	Ixodes	Ixodes ricinus	Morphological	Poland	50.283	18.992	Vegetation			Cuber P, Andreassen Å, Vainio K, Asman M, Dudman S, Szilman P, et al. Risk of exposure to ticks (Ixodidae) and the prevalence of tick-borne encephalitis virus (TBEV) in ticks in Southern Poland. Ticks Tick Borne Dis.2015;6:356-363.
Ixodidae	Ixodes	Ixodes ricinus	Morphological	Poland	50.2993	18.9064	Vegetation			Cuber P, Andreassen Å, Vainio K, Asman M, Dudman S, Szilman P, et al. Risk of exposure to ticks (Ixodidae) and the prevalence of tick-borne encephalitis virus (TBEV) in ticks in Southern Poland. Ticks Tick Borne Dis.2015;6:356-363.
Ixodidae	Ixodes	Ixodes ricinus	Morphological	Poland	50.3618	19.1999	Vegetation			Cuber P, Andreassen Å, Vainio K, Asman M, Dudman S, Szilman P, et al. Risk of exposure to ticks (Ixodidae) and the prevalence of tick-borne encephalitis virus (TBEV) in ticks in Southern Poland. Ticks Tick Borne Dis.2015;6:356-363.
Ixodidae	Ixodes	Ixodes ricinus	Morphological	Poland	50.3713	18.5343	Vegetation			Cuber P, Andreassen Å, Vainio K, Asman M, Dudman S, Szilman P, et al. Risk of exposure to ticks (Ixodidae) and the prevalence of tick-borne encephalitis virus (TBEV) in ticks in Southern Poland. Ticks Tick Borne Dis.2015;6:356-363.
Ixodidae	Ixodes	Ixodes ricinus	Morphological	Poland	50.3809	18.8738	Vegetation			Cuber P, Andreassen Å, Vainio K, Asman M, Dudman S, Szilman P, et al. Risk of exposure to ticks (Ixodidae) and the prevalence of tick-borne encephalitis virus (TBEV) in ticks in Southern Poland. Ticks Tick Borne Dis.2015;6:356-363.
Ixodidae	Ixodes	Ixodes ricinus	Morphological	Poland	50.4484	18.9788	Vegetation			Cuber P, Andreassen Å, Vainio K, Asman M, Dudman S, Szilman P, et al. Risk of exposure to ticks (Ixodidae) and the prevalence of tick-borne encephalitis virus (TBEV) in ticks in Southern Poland. Ticks Tick Borne Dis.2015;6:356-363.
Ixodidae	Ixodes	Ixodes ricinus	Morphological	Poland	50.4598	19.4668	Vegetation			Cuber P, Andreassen Å, Vainio K, Asman M, Dudman S, Szilman P, et al. Risk of exposure to ticks (Ixodidae) and the prevalence of tick-borne encephalitis virus (TBEV) in ticks in Southern Poland. Ticks Tick Borne Dis.2015;6:356-363.
Ixodidae	Ixodes	Ixodes ricinus	Morphological	Poland	50.5415	18.9771	Vegetation			Cuber P, Andreassen Å, Vainio K, Asman M, Dudman S, Szilman P, et al. Risk of exposure to ticks (Ixodidae) and the prevalence of tick-borne encephalitis virus (TBEV) in ticks in Southern Poland. Ticks Tick Borne Dis.2015;6:356-363.
Ixodidae	Ixodes	Ixodes ricinus	Morphological	Poland	50.543	18.7369	Vegetation			Cuber P, Andreassen Å, Vainio K, Asman M, Dudman S, Szilman P, et al. Risk of exposure to ticks (Ixodidae) and the prevalence of tick-borne encephalitis virus (TBEV) in ticks in Southern Poland. Ticks Tick Borne Dis.2015;6:356-363.
Ixodidae	Ixodes	Ixodes ricinus	Morphological	Poland	50.5514	19.4119	Vegetation			Cuber P, Andreassen Å, Vainio K, Asman M, Dudman S, Szilman P, et al. Risk of exposure to ticks (Ixodidae) and the prevalence of tick-borne encephalitis virus (TBEV) in ticks in Southern Poland. Ticks Tick Borne Dis.2015;6:356-363.
Ixodidae	Ixodes	Ixodes ricinus	Morphological	Poland	50.6112	18.8178	Vegetation			Cuber P, Andreassen Å, Vainio K, Asman M, Dudman S, Szilman P, et al. Risk of exposure to ticks (Ixodidae) and the prevalence of tick-borne encephalitis virus (TBEV) in ticks in Southern Poland. Ticks Tick Borne Dis.2015;6:356-363.
Ixodidae	Ixodes	Ixodes ricinus	Morphological	Poland	50.6171	18.7104	Vegetation			Cuber P, Andreassen Å, Vainio K, Asman M, Dudman S, Szilman P, et al. Risk of exposure to ticks (Ixodidae) and the prevalence of tick-borne encephalitis virus (TBEV) in ticks in Southern Poland. Ticks Tick Borne Dis.2015;6:356-363.
Ixodidae	Ixodes	Ixodes ricinus	Morphological	Poland	50.6566	19.2258	Vegetation			Cuber P, Andreassen Å, Vainio K, Asman M, Dudman S, Szilman P, et al. Risk of exposure to ticks (Ixodidae) and the prevalence of tick-borne encephalitis virus (TBEV) in ticks in Southern Poland. Ticks Tick Borne Dis.2015;6:356-363.
Ixodidae	Ixodes	Ixodes ricinus	Morphological	Poland	50.7132	18.8233	Vegetation			Cuber P, Andreassen Å, Vainio K, Asman M, Dudman S, Szilman P, et al. Risk of exposure to ticks (Ixodidae) and the prevalence of tick-borne encephalitis virus (TBEV) in ticks in Southern Poland. Ticks Tick Borne Dis.2015;6:356-363.
Ixodidae	Ixodes	Ixodes ricinus	Morphological	Poland	50.7613	18.6654	Vegetation			Cuber P, Andreassen Å, Vainio K, Asman M, Dudman S, Szilman P, et al. Risk of exposure to ticks (Ixodidae) and the prevalence of tick-borne encephalitis virus (TBEV) in ticks in Southern Poland. Ticks Tick Borne Dis.2015;6:356-363.
Ixodidae	Ixodes	Ixodes ricinus	Morphological	United Kingdom	50.5474	-4.11571	Vegetation			Cull B, Hansford KM, McGinley L, Gillingham EL, Vaux AGC, Smith R, et al. A nationwide study on Borrelia burgdorferi sl infection rates in questing Ixodes ricinus: a six‐year snapshot study in protected recreational areas in England and Wales. Med. Vet. Entomol. 2021;35:352-360.
Ixodidae	Ixodes	Ixodes ricinus	Morphological	United Kingdom	50.5474	-4.11571	Vegetation			Cull B, Hansford KM, McGinley L, Gillingham EL, Vaux AGC, Smith R, et al. A nationwide study on Borrelia burgdorferi sl infection rates in questing Ixodes ricinus: a six‐year snapshot study in protected recreational areas in England and Wales. Med. Vet. Entomol. 2021;35:352-360.
Ixodidae	Ixodes	Ixodes ricinus	Morphological	United Kingdom	50.5609	-3.96241	Vegetation			Cull B, Hansford KM, McGinley L, Gillingham EL, Vaux AGC, Smith R, et al. A nationwide study on Borrelia burgdorferi sl infection rates in questing Ixodes ricinus: a six‐year snapshot study in protected recreational areas in England and Wales. Med. Vet. Entomol. 2021;35:352-360.
Ixodidae	Ixodes	Ixodes ricinus	Morphological	United Kingdom	50.5618	-3.96245	Vegetation			Cull B, Hansford KM, McGinley L, Gillingham EL, Vaux AGC, Smith R, et al. A nationwide study on Borrelia burgdorferi sl infection rates in questing Ixodes ricinus: a six‐year snapshot study in protected recreational areas in England and Wales. Med. Vet. Entomol. 2021;35:352-360.
Ixodidae	Ixodes	Ixodes ricinus	Morphological	United Kingdom	50.5988	-3.72518	Vegetation			Cull B, Hansford KM, McGinley L, Gillingham EL, Vaux AGC, Smith R, et al. A nationwide study on Borrelia burgdorferi sl infection rates in questing Ixodes ricinus: a six‐year snapshot study in protected recreational areas in England and Wales. Med. Vet. Entomol. 2021;35:352-360.
Ixodidae	Ixodes	Ixodes ricinus	Morphological	United Kingdom	50.9322	-1.67408	Vegetation			Cull B, Hansford KM, McGinley L, Gillingham EL, Vaux AGC, Smith R, et al. A nationwide study on Borrelia burgdorferi sl infection rates in questing Ixodes ricinus: a six‐year snapshot study in protected recreational areas in England and Wales. Med. Vet. Entomol. 2021;35:352-360.
Ixodidae	Ixodes	Ixodes ricinus	Morphological	United Kingdom	50.9322	-1.67408	Vegetation			Cull B, Hansford KM, McGinley L, Gillingham EL, Vaux AGC, Smith R, et al. A nationwide study on Borrelia burgdorferi sl infection rates in questing Ixodes ricinus: a six‐year snapshot study in protected recreational areas in England and Wales. Med. Vet. Entomol. 2021;35:352-360.
Ixodidae	Ixodes	Ixodes ricinus	Morphological	United Kingdom	50.9322	-1.67408	Vegetation			Cull B, Hansford KM, McGinley L, Gillingham EL, Vaux AGC, Smith R, et al. A nationwide study on Borrelia burgdorferi sl infection rates in questing Ixodes ricinus: a six‐year snapshot study in protected recreational areas in England and Wales. Med. Vet. Entomol. 2021;35:352-360.
Ixodidae	Ixodes	Ixodes ricinus	Morphological	United Kingdom	50.9322	-1.67408	Vegetation			Cull B, Hansford KM, McGinley L, Gillingham EL, Vaux AGC, Smith R, et al. A nationwide study on Borrelia burgdorferi sl infection rates in questing Ixodes ricinus: a six‐year snapshot study in protected recreational areas in England and Wales. Med. Vet. Entomol. 2021;35:352-360.
Ixodidae	Ixodes	Ixodes ricinus	Morphological	United Kingdom	50.9322	-1.67408	Vegetation			Cull B, Hansford KM, McGinley L, Gillingham EL, Vaux AGC, Smith R, et al. A nationwide study on Borrelia burgdorferi sl infection rates in questing Ixodes ricinus: a six‐year snapshot study in protected recreational areas in England and Wales. Med. Vet. Entomol. 2021;35:352-360.
Ixodidae	Ixodes	Ixodes ricinus	Morphological	United Kingdom	50.9322	-1.67408	Vegetation			Cull B, Hansford KM, McGinley L, Gillingham EL, Vaux AGC, Smith R, et al. A nationwide study on Borrelia burgdorferi sl infection rates in questing Ixodes ricinus: a six‐year snapshot study in protected recreational areas in England and Wales. Med. Vet. Entomol. 2021;35:352-360.
Ixodidae	Ixodes	Ixodes ricinus	Morphological	United Kingdom	50.9379	-3.04457	Vegetation			Cull B, Hansford KM, McGinley L, Gillingham EL, Vaux AGC, Smith R, et al. A nationwide study on Borrelia burgdorferi sl infection rates in questing Ixodes ricinus: a six‐year snapshot study in protected recreational areas in England and Wales. Med. Vet. Entomol. 2021;35:352-360.
Ixodidae	Ixodes	Ixodes ricinus	Morphological	United Kingdom	50.938	-3.04401	Vegetation			Cull B, Hansford KM, McGinley L, Gillingham EL, Vaux AGC, Smith R, et al. A nationwide study on Borrelia burgdorferi sl infection rates in questing Ixodes ricinus: a six‐year snapshot study in protected recreational areas in England and Wales. Med. Vet. Entomol. 2021;35:352-360.
Ixodidae	Ixodes	Ixodes ricinus	Morphological	United Kingdom	50.9666	-0.953256	Vegetation			Cull B, Hansford KM, McGinley L, Gillingham EL, Vaux AGC, Smith R, et al. A nationwide study on Borrelia burgdorferi sl infection rates in questing Ixodes ricinus: a six‐year snapshot study in protected recreational areas in England and Wales. Med. Vet. Entomol. 2021;35:352-360.
Ixodidae	Ixodes	Ixodes ricinus	Morphological	United Kingdom	50.973	-0.958811	Vegetation			Cull B, Hansford KM, McGinley L, Gillingham EL, Vaux AGC, Smith R, et al. A nationwide study on Borrelia burgdorferi sl infection rates in questing Ixodes ricinus: a six‐year snapshot study in protected recreational areas in England and Wales. Med. Vet. Entomol. 2021;35:352-360.
Ixodidae	Ixodes	Ixodes ricinus	Morphological	United Kingdom	50.973	-0.958811	Vegetation			Cull B, Hansford KM, McGinley L, Gillingham EL, Vaux AGC, Smith R, et al. A nationwide study on Borrelia burgdorferi sl infection rates in questing Ixodes ricinus: a six‐year snapshot study in protected recreational areas in England and Wales. Med. Vet. Entomol. 2021;35:352-360.
Ixodidae	Ixodes	Ixodes ricinus	Morphological	United Kingdom	50.973	-0.958811	Vegetation			Cull B, Hansford KM, McGinley L, Gillingham EL, Vaux AGC, Smith R, et al. A nationwide study on Borrelia burgdorferi sl infection rates in questing Ixodes ricinus: a six‐year snapshot study in protected recreational areas in England and Wales. Med. Vet. Entomol. 2021;35:352-360.
Ixodidae	Ixodes	Ixodes ricinus	Morphological	United Kingdom	50.973	-0.958811	Vegetation			Cull B, Hansford KM, McGinley L, Gillingham EL, Vaux AGC, Smith R, et al. A nationwide study on Borrelia burgdorferi sl infection rates in questing Ixodes ricinus: a six‐year snapshot study in protected recreational areas in England and Wales. Med. Vet. Entomol. 2021;35:352-360.
Ixodidae	Ixodes	Ixodes ricinus	Morphological	United Kingdom	50.973	-0.958811	Vegetation			Cull B, Hansford KM, McGinley L, Gillingham EL, Vaux AGC, Smith R, et al. A nationwide study on Borrelia burgdorferi sl infection rates in questing Ixodes ricinus: a six‐year snapshot study in protected recreational areas in England and Wales. Med. Vet. Entomol. 2021;35:352-360.
Ixodidae	Ixodes	Ixodes ricinus	Morphological	United Kingdom	51.0792	-2.05419	Vegetation			Cull B, Hansford KM, McGinley L, Gillingham EL, Vaux AGC, Smith R, et al. A nationwide study on Borrelia burgdorferi sl infection rates in questing Ixodes ricinus: a six‐year snapshot study in protected recreational areas in England and Wales. Med. Vet. Entomol. 2021;35:352-360.
Ixodidae	Ixodes	Ixodes ricinus	Morphological	United Kingdom	51.0796	-2.05374	Vegetation			Cull B, Hansford KM, McGinley L, Gillingham EL, Vaux AGC, Smith R, et al. A nationwide study on Borrelia burgdorferi sl infection rates in questing Ixodes ricinus: a six‐year snapshot study in protected recreational areas in England and Wales. Med. Vet. Entomol. 2021;35:352-360.
Ixodidae	Ixodes	Ixodes ricinus	Morphological	United Kingdom	51.0796	-2.05374	Vegetation			Cull B, Hansford KM, McGinley L, Gillingham EL, Vaux AGC, Smith R, et al. A nationwide study on Borrelia burgdorferi sl infection rates in questing Ixodes ricinus: a six‐year snapshot study in protected recreational areas in England and Wales. Med. Vet. Entomol. 2021;35:352-360.
Ixodidae	Ixodes	Ixodes ricinus	Morphological	United Kingdom	51.0796	-2.05374	Vegetation			Cull B, Hansford KM, McGinley L, Gillingham EL, Vaux AGC, Smith R, et al. A nationwide study on Borrelia burgdorferi sl infection rates in questing Ixodes ricinus: a six‐year snapshot study in protected recreational areas in England and Wales. Med. Vet. Entomol. 2021;35:352-360.
Ixodidae	Ixodes	Ixodes ricinus	Morphological	United Kingdom	51.0861	-3.15214	Vegetation			Cull B, Hansford KM, McGinley L, Gillingham EL, Vaux AGC, Smith R, et al. A nationwide study on Borrelia burgdorferi sl infection rates in questing Ixodes ricinus: a six‐year snapshot study in protected recreational areas in England and Wales. Med. Vet. Entomol. 2021;35:352-360.
Ixodidae	Ixodes	Ixodes ricinus	Morphological	United Kingdom	51.0888	-3.15791	Vegetation			Cull B, Hansford KM, McGinley L, Gillingham EL, Vaux AGC, Smith R, et al. A nationwide study on Borrelia burgdorferi sl infection rates in questing Ixodes ricinus: a six‐year snapshot study in protected recreational areas in England and Wales. Med. Vet. Entomol. 2021;35:352-360.
Ixodidae	Ixodes	Ixodes ricinus	Morphological	United Kingdom	51.0888	-3.15791	Vegetation			Cull B, Hansford KM, McGinley L, Gillingham EL, Vaux AGC, Smith R, et al. A nationwide study on Borrelia burgdorferi sl infection rates in questing Ixodes ricinus: a six‐year snapshot study in protected recreational areas in England and Wales. Med. Vet. Entomol. 2021;35:352-360.
Ixodidae	Ixodes	Ixodes ricinus	Morphological	United Kingdom	51.0889	-3.14649	Vegetation			Cull B, Hansford KM, McGinley L, Gillingham EL, Vaux AGC, Smith R, et al. A nationwide study on Borrelia burgdorferi sl infection rates in questing Ixodes ricinus: a six‐year snapshot study in protected recreational areas in England and Wales. Med. Vet. Entomol. 2021;35:352-360.
Ixodidae	Ixodes	Ixodes ricinus	Morphological	United Kingdom	51.1331	-3.21762	Vegetation			Cull B, Hansford KM, McGinley L, Gillingham EL, Vaux AGC, Smith R, et al. A nationwide study on Borrelia burgdorferi sl infection rates in questing Ixodes ricinus: a six‐year snapshot study in protected recreational areas in England and Wales. Med. Vet. Entomol. 2021;35:352-360.
Ixodidae	Ixodes	Ixodes ricinus	Morphological	United Kingdom	51.1378	-3.19631	Vegetation			Cull B, Hansford KM, McGinley L, Gillingham EL, Vaux AGC, Smith R, et al. A nationwide study on Borrelia burgdorferi sl infection rates in questing Ixodes ricinus: a six‐year snapshot study in protected recreational areas in England and Wales. Med. Vet. Entomol. 2021;35:352-360.
Ixodidae	Ixodes	Ixodes ricinus	Morphological	United Kingdom	51.1387	-3.2049	Vegetation			Cull B, Hansford KM, McGinley L, Gillingham EL, Vaux AGC, Smith R, et al. A nationwide study on Borrelia burgdorferi sl infection rates in questing Ixodes ricinus: a six‐year snapshot study in protected recreational areas in England and Wales. Med. Vet. Entomol. 2021;35:352-360.
Ixodidae	Ixodes	Ixodes ricinus	Morphological	United Kingdom	51.1387	-3.19776	Vegetation			Cull B, Hansford KM, McGinley L, Gillingham EL, Vaux AGC, Smith R, et al. A nationwide study on Borrelia burgdorferi sl infection rates in questing Ixodes ricinus: a six‐year snapshot study in protected recreational areas in England and Wales. Med. Vet. Entomol. 2021;35:352-360.
Ixodidae	Ixodes	Ixodes ricinus	Morphological	United Kingdom	51.1397	-3.19492	Vegetation			Cull B, Hansford KM, McGinley L, Gillingham EL, Vaux AGC, Smith R, et al. A nationwide study on Borrelia burgdorferi sl infection rates in questing Ixodes ricinus: a six‐year snapshot study in protected recreational areas in England and Wales. Med. Vet. Entomol. 2021;35:352-360.
Ixodidae	Ixodes	Ixodes ricinus	Morphological	United Kingdom	51.1402	-3.22496	Vegetation			Cull B, Hansford KM, McGinley L, Gillingham EL, Vaux AGC, Smith R, et al. A nationwide study on Borrelia burgdorferi sl infection rates in questing Ixodes ricinus: a six‐year snapshot study in protected recreational areas in England and Wales. Med. Vet. Entomol. 2021;35:352-360.
Ixodidae	Ixodes	Ixodes ricinus	Morphological	United Kingdom	51.1482	-3.23803	Vegetation			Cull B, Hansford KM, McGinley L, Gillingham EL, Vaux AGC, Smith R, et al. A nationwide study on Borrelia burgdorferi sl infection rates in questing Ixodes ricinus: a six‐year snapshot study in protected recreational areas in England and Wales. Med. Vet. Entomol. 2021;35:352-360.
Ixodidae	Ixodes	Ixodes ricinus	Morphological	United Kingdom	51.1485	-3.21088	Vegetation			Cull B, Hansford KM, McGinley L, Gillingham EL, Vaux AGC, Smith R, et al. A nationwide study on Borrelia burgdorferi sl infection rates in questing Ixodes ricinus: a six‐year snapshot study in protected recreational areas in England and Wales. Med. Vet. Entomol. 2021;35:352-360.
Ixodidae	Ixodes	Ixodes ricinus	Morphological	United Kingdom	51.1562	-3.24683	Vegetation			Cull B, Hansford KM, McGinley L, Gillingham EL, Vaux AGC, Smith R, et al. A nationwide study on Borrelia burgdorferi sl infection rates in questing Ixodes ricinus: a six‐year snapshot study in protected recreational areas in England and Wales. Med. Vet. Entomol. 2021;35:352-360.
Ixodidae	Ixodes	Ixodes ricinus	Morphological	United Kingdom	51.1574	-3.21969	Vegetation			Cull B, Hansford KM, McGinley L, Gillingham EL, Vaux AGC, Smith R, et al. A nationwide study on Borrelia burgdorferi sl infection rates in questing Ixodes ricinus: a six‐year snapshot study in protected recreational areas in England and Wales. Med. Vet. Entomol. 2021;35:352-360.
Ixodidae	Ixodes	Ixodes ricinus	Morphological	United Kingdom	51.1632	-3.26275	Vegetation			Cull B, Hansford KM, McGinley L, Gillingham EL, Vaux AGC, Smith R, et al. A nationwide study on Borrelia burgdorferi sl infection rates in questing Ixodes ricinus: a six‐year snapshot study in protected recreational areas in England and Wales. Med. Vet. Entomol. 2021;35:352-360.
Ixodidae	Ixodes	Ixodes ricinus	Morphological	United Kingdom	51.182	-3.57231	Vegetation			Cull B, Hansford KM, McGinley L, Gillingham EL, Vaux AGC, Smith R, et al. A nationwide study on Borrelia burgdorferi sl infection rates in questing Ixodes ricinus: a six‐year snapshot study in protected recreational areas in England and Wales. Med. Vet. Entomol. 2021;35:352-360.
Ixodidae	Ixodes	Ixodes ricinus	Morphological	United Kingdom	51.1846	-3.5724	Vegetation			Cull B, Hansford KM, McGinley L, Gillingham EL, Vaux AGC, Smith R, et al. A nationwide study on Borrelia burgdorferi sl infection rates in questing Ixodes ricinus: a six‐year snapshot study in protected recreational areas in England and Wales. Med. Vet. Entomol. 2021;35:352-360.
Ixodidae	Ixodes	Ixodes ricinus	Morphological	United Kingdom	51.1856	-3.571	Vegetation			Cull B, Hansford KM, McGinley L, Gillingham EL, Vaux AGC, Smith R, et al. A nationwide study on Borrelia burgdorferi sl infection rates in questing Ixodes ricinus: a six‐year snapshot study in protected recreational areas in England and Wales. Med. Vet. Entomol. 2021;35:352-360.
Ixodidae	Ixodes	Ixodes ricinus	Morphological	United Kingdom	51.1856	-3.571	Vegetation			Cull B, Hansford KM, McGinley L, Gillingham EL, Vaux AGC, Smith R, et al. A nationwide study on Borrelia burgdorferi sl infection rates in questing Ixodes ricinus: a six‐year snapshot study in protected recreational areas in England and Wales. Med. Vet. Entomol. 2021;35:352-360.
Ixodidae	Ixodes	Ixodes ricinus	Morphological	United Kingdom	51.1856	-3.571	Vegetation			Cull B, Hansford KM, McGinley L, Gillingham EL, Vaux AGC, Smith R, et al. A nationwide study on Borrelia burgdorferi sl infection rates in questing Ixodes ricinus: a six‐year snapshot study in protected recreational areas in England and Wales. Med. Vet. Entomol. 2021;35:352-360.
Ixodidae	Ixodes	Ixodes ricinus	Morphological	United Kingdom	51.1865	-3.56817	Vegetation			Cull B, Hansford KM, McGinley L, Gillingham EL, Vaux AGC, Smith R, et al. A nationwide study on Borrelia burgdorferi sl infection rates in questing Ixodes ricinus: a six‐year snapshot study in protected recreational areas in England and Wales. Med. Vet. Entomol. 2021;35:352-360.
Ixodidae	Ixodes	Ixodes ricinus	Morphological	United Kingdom	51.2516	-0.288947	Vegetation			Cull B, Hansford KM, McGinley L, Gillingham EL, Vaux AGC, Smith R, et al. A nationwide study on Borrelia burgdorferi sl infection rates in questing Ixodes ricinus: a six‐year snapshot study in protected recreational areas in England and Wales. Med. Vet. Entomol. 2021;35:352-360.
Ixodidae	Ixodes	Ixodes ricinus	Morphological	United Kingdom	51.3215	-2.73612	Vegetation			Cull B, Hansford KM, McGinley L, Gillingham EL, Vaux AGC, Smith R, et al. A nationwide study on Borrelia burgdorferi sl infection rates in questing Ixodes ricinus: a six‐year snapshot study in protected recreational areas in England and Wales. Med. Vet. Entomol. 2021;35:352-360.
Ixodidae	Ixodes	Ixodes ricinus	Morphological	United Kingdom	51.3217	-2.73756	Vegetation			Cull B, Hansford KM, McGinley L, Gillingham EL, Vaux AGC, Smith R, et al. A nationwide study on Borrelia burgdorferi sl infection rates in questing Ixodes ricinus: a six‐year snapshot study in protected recreational areas in England and Wales. Med. Vet. Entomol. 2021;35:352-360.
Ixodidae	Ixodes	Ixodes ricinus	Morphological	United Kingdom	51.3251	-2.73761	Vegetation			Cull B, Hansford KM, McGinley L, Gillingham EL, Vaux AGC, Smith R, et al. A nationwide study on Borrelia burgdorferi sl infection rates in questing Ixodes ricinus: a six‐year snapshot study in protected recreational areas in England and Wales. Med. Vet. Entomol. 2021;35:352-360.
Ixodidae	Ixodes	Ixodes ricinus	Morphological	United Kingdom	51.3845	-0.744003	Vegetation			Cull B, Hansford KM, McGinley L, Gillingham EL, Vaux AGC, Smith R, et al. A nationwide study on Borrelia burgdorferi sl infection rates in questing Ixodes ricinus: a six‐year snapshot study in protected recreational areas in England and Wales. Med. Vet. Entomol. 2021;35:352-360.
Ixodidae	Ixodes	Ixodes ricinus	Morphological	United Kingdom	51.3845	-0.744003	Vegetation			Cull B, Hansford KM, McGinley L, Gillingham EL, Vaux AGC, Smith R, et al. A nationwide study on Borrelia burgdorferi sl infection rates in questing Ixodes ricinus: a six‐year snapshot study in protected recreational areas in England and Wales. Med. Vet. Entomol. 2021;35:352-360.
Ixodidae	Ixodes	Ixodes ricinus	Morphological	United Kingdom	51.3845	-0.744003	Vegetation			Cull B, Hansford KM, McGinley L, Gillingham EL, Vaux AGC, Smith R, et al. A nationwide study on Borrelia burgdorferi sl infection rates in questing Ixodes ricinus: a six‐year snapshot study in protected recreational areas in England and Wales. Med. Vet. Entomol. 2021;35:352-360.
Ixodidae	Ixodes	Ixodes ricinus	Morphological	United Kingdom	51.3845	-0.744003	Vegetation			Cull B, Hansford KM, McGinley L, Gillingham EL, Vaux AGC, Smith R, et al. A nationwide study on Borrelia burgdorferi sl infection rates in questing Ixodes ricinus: a six‐year snapshot study in protected recreational areas in England and Wales. Med. Vet. Entomol. 2021;35:352-360.
Ixodidae	Ixodes	Ixodes ricinus	Morphological	United Kingdom	51.3845	-0.744003	Vegetation			Cull B, Hansford KM, McGinley L, Gillingham EL, Vaux AGC, Smith R, et al. A nationwide study on Borrelia burgdorferi sl infection rates in questing Ixodes ricinus: a six‐year snapshot study in protected recreational areas in England and Wales. Med. Vet. Entomol. 2021;35:352-360.
Ixodidae	Ixodes	Ixodes ricinus	Morphological	United Kingdom	51.3845	-0.744003	Vegetation			Cull B, Hansford KM, McGinley L, Gillingham EL, Vaux AGC, Smith R, et al. A nationwide study on Borrelia burgdorferi sl infection rates in questing Ixodes ricinus: a six‐year snapshot study in protected recreational areas in England and Wales. Med. Vet. Entomol. 2021;35:352-360.
Ixodidae	Ixodes	Ixodes ricinus	Morphological	United Kingdom	51.4336	-0.286611	Vegetation			Cull B, Hansford KM, McGinley L, Gillingham EL, Vaux AGC, Smith R, et al. A nationwide study on Borrelia burgdorferi sl infection rates in questing Ixodes ricinus: a six‐year snapshot study in protected recreational areas in England and Wales. Med. Vet. Entomol. 2021;35:352-360.
Ixodidae	Ixodes	Ixodes ricinus	Morphological	United Kingdom	51.4336	-0.286611	Vegetation			Cull B, Hansford KM, McGinley L, Gillingham EL, Vaux AGC, Smith R, et al. A nationwide study on Borrelia burgdorferi sl infection rates in questing Ixodes ricinus: a six‐year snapshot study in protected recreational areas in England and Wales. Med. Vet. Entomol. 2021;35:352-360.
Ixodidae	Ixodes	Ixodes ricinus	Morphological	United Kingdom	51.4336	-0.286611	Vegetation			Cull B, Hansford KM, McGinley L, Gillingham EL, Vaux AGC, Smith R, et al. A nationwide study on Borrelia burgdorferi sl infection rates in questing Ixodes ricinus: a six‐year snapshot study in protected recreational areas in England and Wales. Med. Vet. Entomol. 2021;35:352-360.
Ixodidae	Ixodes	Ixodes ricinus	Morphological	United Kingdom	51.4336	-0.286611	Vegetation			Cull B, Hansford KM, McGinley L, Gillingham EL, Vaux AGC, Smith R, et al. A nationwide study on Borrelia burgdorferi sl infection rates in questing Ixodes ricinus: a six‐year snapshot study in protected recreational areas in England and Wales. Med. Vet. Entomol. 2021;35:352-360.
Ixodidae	Ixodes	Ixodes ricinus	Morphological	United Kingdom	51.4336	-0.286611	Vegetation			Cull B, Hansford KM, McGinley L, Gillingham EL, Vaux AGC, Smith R, et al. A nationwide study on Borrelia burgdorferi sl infection rates in questing Ixodes ricinus: a six‐year snapshot study in protected recreational areas in England and Wales. Med. Vet. Entomol. 2021;35:352-360.
Ixodidae	Ixodes	Ixodes ricinus	Morphological	United Kingdom	51.4336	-0.286611	Vegetation			Cull B, Hansford KM, McGinley L, Gillingham EL, Vaux AGC, Smith R, et al. A nationwide study on Borrelia burgdorferi sl infection rates in questing Ixodes ricinus: a six‐year snapshot study in protected recreational areas in England and Wales. Med. Vet. Entomol. 2021;35:352-360.
Ixodidae	Ixodes	Ixodes ricinus	Morphological	United Kingdom	51.4343	-2.18265	Vegetation			Cull B, Hansford KM, McGinley L, Gillingham EL, Vaux AGC, Smith R, et al. A nationwide study on Borrelia burgdorferi sl infection rates in questing Ixodes ricinus: a six‐year snapshot study in protected recreational areas in England and Wales. Med. Vet. Entomol. 2021;35:352-360.
Ixodidae	Ixodes	Ixodes ricinus	Morphological	United Kingdom	51.5025	-2.23623	Vegetation			Cull B, Hansford KM, McGinley L, Gillingham EL, Vaux AGC, Smith R, et al. A nationwide study on Borrelia burgdorferi sl infection rates in questing Ixodes ricinus: a six‐year snapshot study in protected recreational areas in England and Wales. Med. Vet. Entomol. 2021;35:352-360.
Ixodidae	Ixodes	Ixodes ricinus	Morphological	United Kingdom	51.6144	-4.24298	Vegetation			Cull B, Hansford KM, McGinley L, Gillingham EL, Vaux AGC, Smith R, et al. A nationwide study on Borrelia burgdorferi sl infection rates in questing Ixodes ricinus: a six‐year snapshot study in protected recreational areas in England and Wales. Med. Vet. Entomol. 2021;35:352-360.
Ixodidae	Ixodes	Ixodes ricinus	Morphological	United Kingdom	51.6144	-4.24977	Vegetation			Cull B, Hansford KM, McGinley L, Gillingham EL, Vaux AGC, Smith R, et al. A nationwide study on Borrelia burgdorferi sl infection rates in questing Ixodes ricinus: a six‐year snapshot study in protected recreational areas in England and Wales. Med. Vet. Entomol. 2021;35:352-360.
Ixodidae	Ixodes	Ixodes ricinus	Morphological	United Kingdom	51.8342	-1.74348	Vegetation			Cull B, Hansford KM, McGinley L, Gillingham EL, Vaux AGC, Smith R, et al. A nationwide study on Borrelia burgdorferi sl infection rates in questing Ixodes ricinus: a six‐year snapshot study in protected recreational areas in England and Wales. Med. Vet. Entomol. 2021;35:352-360.
Ixodidae	Ixodes	Ixodes ricinus	Morphological	United Kingdom	51.8344	-1.84467	Vegetation			Cull B, Hansford KM, McGinley L, Gillingham EL, Vaux AGC, Smith R, et al. A nationwide study on Borrelia burgdorferi sl infection rates in questing Ixodes ricinus: a six‐year snapshot study in protected recreational areas in England and Wales. Med. Vet. Entomol. 2021;35:352-360.
Ixodidae	Ixodes	Ixodes ricinus	Morphological	United Kingdom	51.938	-4.71885	Vegetation			Cull B, Hansford KM, McGinley L, Gillingham EL, Vaux AGC, Smith R, et al. A nationwide study on Borrelia burgdorferi sl infection rates in questing Ixodes ricinus: a six‐year snapshot study in protected recreational areas in England and Wales. Med. Vet. Entomol. 2021;35:352-360.
Ixodidae	Ixodes	Ixodes ricinus	Morphological	United Kingdom	51.9389	-4.7189	Vegetation			Cull B, Hansford KM, McGinley L, Gillingham EL, Vaux AGC, Smith R, et al. A nationwide study on Borrelia burgdorferi sl infection rates in questing Ixodes ricinus: a six‐year snapshot study in protected recreational areas in England and Wales. Med. Vet. Entomol. 2021;35:352-360.
Ixodidae	Ixodes	Ixodes ricinus	Morphological	United Kingdom	51.9567	-4.80004	Vegetation			Cull B, Hansford KM, McGinley L, Gillingham EL, Vaux AGC, Smith R, et al. A nationwide study on Borrelia burgdorferi sl infection rates in questing Ixodes ricinus: a six‐year snapshot study in protected recreational areas in England and Wales. Med. Vet. Entomol. 2021;35:352-360.
Ixodidae	Ixodes	Ixodes ricinus	Morphological	United Kingdom	51.9767	-4.71682	Vegetation			Cull B, Hansford KM, McGinley L, Gillingham EL, Vaux AGC, Smith R, et al. A nationwide study on Borrelia burgdorferi sl infection rates in questing Ixodes ricinus: a six‐year snapshot study in protected recreational areas in England and Wales. Med. Vet. Entomol. 2021;35:352-360.
Ixodidae	Ixodes	Ixodes ricinus	Morphological	United Kingdom	51.979	-4.73153	Vegetation			Cull B, Hansford KM, McGinley L, Gillingham EL, Vaux AGC, Smith R, et al. A nationwide study on Borrelia burgdorferi sl infection rates in questing Ixodes ricinus: a six‐year snapshot study in protected recreational areas in England and Wales. Med. Vet. Entomol. 2021;35:352-360.
Ixodidae	Ixodes	Ixodes ricinus	Morphological	United Kingdom	51.9979	-4.84632	Vegetation			Cull B, Hansford KM, McGinley L, Gillingham EL, Vaux AGC, Smith R, et al. A nationwide study on Borrelia burgdorferi sl infection rates in questing Ixodes ricinus: a six‐year snapshot study in protected recreational areas in England and Wales. Med. Vet. Entomol. 2021;35:352-360.
Ixodidae	Ixodes	Ixodes ricinus	Morphological	United Kingdom	52.003	-4.89473	Vegetation			Cull B, Hansford KM, McGinley L, Gillingham EL, Vaux AGC, Smith R, et al. A nationwide study on Borrelia burgdorferi sl infection rates in questing Ixodes ricinus: a six‐year snapshot study in protected recreational areas in England and Wales. Med. Vet. Entomol. 2021;35:352-360.
Ixodidae	Ixodes	Ixodes ricinus	Morphological	United Kingdom	52.0033	-4.84812	Vegetation			Cull B, Hansford KM, McGinley L, Gillingham EL, Vaux AGC, Smith R, et al. A nationwide study on Borrelia burgdorferi sl infection rates in questing Ixodes ricinus: a six‐year snapshot study in protected recreational areas in England and Wales. Med. Vet. Entomol. 2021;35:352-360.
Ixodidae	Ixodes	Ixodes ricinus	Morphological	United Kingdom	52.0035	-1.87759	Vegetation			Cull B, Hansford KM, McGinley L, Gillingham EL, Vaux AGC, Smith R, et al. A nationwide study on Borrelia burgdorferi sl infection rates in questing Ixodes ricinus: a six‐year snapshot study in protected recreational areas in England and Wales. Med. Vet. Entomol. 2021;35:352-360.
Ixodidae	Ixodes	Ixodes ricinus	Morphological	United Kingdom	52.004	-4.85254	Vegetation			Cull B, Hansford KM, McGinley L, Gillingham EL, Vaux AGC, Smith R, et al. A nationwide study on Borrelia burgdorferi sl infection rates in questing Ixodes ricinus: a six‐year snapshot study in protected recreational areas in England and Wales. Med. Vet. Entomol. 2021;35:352-360.
Ixodidae	Ixodes	Ixodes ricinus	Morphological	United Kingdom	52.0042	-4.84672	Vegetation			Cull B, Hansford KM, McGinley L, Gillingham EL, Vaux AGC, Smith R, et al. A nationwide study on Borrelia burgdorferi sl infection rates in questing Ixodes ricinus: a six‐year snapshot study in protected recreational areas in England and Wales. Med. Vet. Entomol. 2021;35:352-360.
Ixodidae	Ixodes	Ixodes ricinus	Morphological	United Kingdom	52.0051	-4.91964	Vegetation			Cull B, Hansford KM, McGinley L, Gillingham EL, Vaux AGC, Smith R, et al. A nationwide study on Borrelia burgdorferi sl infection rates in questing Ixodes ricinus: a six‐year snapshot study in protected recreational areas in England and Wales. Med. Vet. Entomol. 2021;35:352-360.
Ixodidae	Ixodes	Ixodes ricinus	Morphological	United Kingdom	52.0051	-4.91818	Vegetation			Cull B, Hansford KM, McGinley L, Gillingham EL, Vaux AGC, Smith R, et al. A nationwide study on Borrelia burgdorferi sl infection rates in questing Ixodes ricinus: a six‐year snapshot study in protected recreational areas in England and Wales. Med. Vet. Entomol. 2021;35:352-360.
Ixodidae	Ixodes	Ixodes ricinus	Morphological	United Kingdom	52.0098	-4.83978	Vegetation			Cull B, Hansford KM, McGinley L, Gillingham EL, Vaux AGC, Smith R, et al. A nationwide study on Borrelia burgdorferi sl infection rates in questing Ixodes ricinus: a six‐year snapshot study in protected recreational areas in England and Wales. Med. Vet. Entomol. 2021;35:352-360.
Ixodidae	Ixodes	Ixodes ricinus	Morphological	United Kingdom	52.4732	0.810595	Vegetation			Cull B, Hansford KM, McGinley L, Gillingham EL, Vaux AGC, Smith R, et al. A nationwide study on Borrelia burgdorferi sl infection rates in questing Ixodes ricinus: a six‐year snapshot study in protected recreational areas in England and Wales. Med. Vet. Entomol. 2021;35:352-360.
Ixodidae	Ixodes	Ixodes ricinus	Morphological	United Kingdom	52.6336	-4.01842	Vegetation			Cull B, Hansford KM, McGinley L, Gillingham EL, Vaux AGC, Smith R, et al. A nationwide study on Borrelia burgdorferi sl infection rates in questing Ixodes ricinus: a six‐year snapshot study in protected recreational areas in England and Wales. Med. Vet. Entomol. 2021;35:352-360.
Ixodidae	Ixodes	Ixodes ricinus	Morphological	United Kingdom	52.6548	-4.04452	Vegetation			Cull B, Hansford KM, McGinley L, Gillingham EL, Vaux AGC, Smith R, et al. A nationwide study on Borrelia burgdorferi sl infection rates in questing Ixodes ricinus: a six‐year snapshot study in protected recreational areas in England and Wales. Med. Vet. Entomol. 2021;35:352-360.
Ixodidae	Ixodes	Ixodes ricinus	Morphological	United Kingdom	52.6841	-4.06188	Vegetation			Cull B, Hansford KM, McGinley L, Gillingham EL, Vaux AGC, Smith R, et al. A nationwide study on Borrelia burgdorferi sl infection rates in questing Ixodes ricinus: a six‐year snapshot study in protected recreational areas in England and Wales. Med. Vet. Entomol. 2021;35:352-360.
Ixodidae	Ixodes	Ixodes ricinus	Morphological	United Kingdom	52.8977	-3.48505	Vegetation			Cull B, Hansford KM, McGinley L, Gillingham EL, Vaux AGC, Smith R, et al. A nationwide study on Borrelia burgdorferi sl infection rates in questing Ixodes ricinus: a six‐year snapshot study in protected recreational areas in England and Wales. Med. Vet. Entomol. 2021;35:352-360.
Ixodidae	Ixodes	Ixodes ricinus	Morphological	United Kingdom	52.9059	-3.01279	Vegetation			Cull B, Hansford KM, McGinley L, Gillingham EL, Vaux AGC, Smith R, et al. A nationwide study on Borrelia burgdorferi sl infection rates in questing Ixodes ricinus: a six‐year snapshot study in protected recreational areas in England and Wales. Med. Vet. Entomol. 2021;35:352-360.
Ixodidae	Ixodes	Ixodes ricinus	Morphological	United Kingdom	52.922	-4.02988	Vegetation			Cull B, Hansford KM, McGinley L, Gillingham EL, Vaux AGC, Smith R, et al. A nationwide study on Borrelia burgdorferi sl infection rates in questing Ixodes ricinus: a six‐year snapshot study in protected recreational areas in England and Wales. Med. Vet. Entomol. 2021;35:352-360.
Ixodidae	Ixodes	Ixodes ricinus	Morphological	United Kingdom	52.9385	-3.48704	Vegetation			Cull B, Hansford KM, McGinley L, Gillingham EL, Vaux AGC, Smith R, et al. A nationwide study on Borrelia burgdorferi sl infection rates in questing Ixodes ricinus: a six‐year snapshot study in protected recreational areas in England and Wales. Med. Vet. Entomol. 2021;35:352-360.
Ixodidae	Ixodes	Ixodes ricinus	Morphological	United Kingdom	52.9414	-3.65322	Vegetation			Cull B, Hansford KM, McGinley L, Gillingham EL, Vaux AGC, Smith R, et al. A nationwide study on Borrelia burgdorferi sl infection rates in questing Ixodes ricinus: a six‐year snapshot study in protected recreational areas in England and Wales. Med. Vet. Entomol. 2021;35:352-360.
Ixodidae	Ixodes	Ixodes ricinus	Morphological	United Kingdom	52.9435	-3.4826	Vegetation			Cull B, Hansford KM, McGinley L, Gillingham EL, Vaux AGC, Smith R, et al. A nationwide study on Borrelia burgdorferi sl infection rates in questing Ixodes ricinus: a six‐year snapshot study in protected recreational areas in England and Wales. Med. Vet. Entomol. 2021;35:352-360.
Ixodidae	Ixodes	Ixodes ricinus	Morphological	United Kingdom	52.9602	-4.15077	Vegetation			Cull B, Hansford KM, McGinley L, Gillingham EL, Vaux AGC, Smith R, et al. A nationwide study on Borrelia burgdorferi sl infection rates in questing Ixodes ricinus: a six‐year snapshot study in protected recreational areas in England and Wales. Med. Vet. Entomol. 2021;35:352-360.
Ixodidae	Ixodes	Ixodes ricinus	Morphological	United Kingdom	53.025	-3.7757	Vegetation			Cull B, Hansford KM, McGinley L, Gillingham EL, Vaux AGC, Smith R, et al. A nationwide study on Borrelia burgdorferi sl infection rates in questing Ixodes ricinus: a six‐year snapshot study in protected recreational areas in England and Wales. Med. Vet. Entomol. 2021;35:352-360.
Ixodidae	Ixodes	Ixodes ricinus	Morphological	United Kingdom	53.1099	-3.91157	Vegetation			Cull B, Hansford KM, McGinley L, Gillingham EL, Vaux AGC, Smith R, et al. A nationwide study on Borrelia burgdorferi sl infection rates in questing Ixodes ricinus: a six‐year snapshot study in protected recreational areas in England and Wales. Med. Vet. Entomol. 2021;35:352-360.
Ixodidae	Ixodes	Ixodes ricinus	Morphological	United Kingdom	53.1101	-3.91128	Vegetation			Cull B, Hansford KM, McGinley L, Gillingham EL, Vaux AGC, Smith R, et al. A nationwide study on Borrelia burgdorferi sl infection rates in questing Ixodes ricinus: a six‐year snapshot study in protected recreational areas in England and Wales. Med. Vet. Entomol. 2021;35:352-360.
Ixodidae	Ixodes	Ixodes ricinus	Morphological	United Kingdom	54.1274	-2.70386	Vegetation			Cull B, Hansford KM, McGinley L, Gillingham EL, Vaux AGC, Smith R, et al. A nationwide study on Borrelia burgdorferi sl infection rates in questing Ixodes ricinus: a six‐year snapshot study in protected recreational areas in England and Wales. Med. Vet. Entomol. 2021;35:352-360.
Ixodidae	Ixodes	Ixodes ricinus	Morphological	United Kingdom	54.1274	-2.70386	Vegetation			Cull B, Hansford KM, McGinley L, Gillingham EL, Vaux AGC, Smith R, et al. A nationwide study on Borrelia burgdorferi sl infection rates in questing Ixodes ricinus: a six‐year snapshot study in protected recreational areas in England and Wales. Med. Vet. Entomol. 2021;35:352-360.
Ixodidae	Ixodes	Ixodes ricinus	Morphological	United Kingdom	54.1295	-2.70252	Vegetation			Cull B, Hansford KM, McGinley L, Gillingham EL, Vaux AGC, Smith R, et al. A nationwide study on Borrelia burgdorferi sl infection rates in questing Ixodes ricinus: a six‐year snapshot study in protected recreational areas in England and Wales. Med. Vet. Entomol. 2021;35:352-360.
Ixodidae	Ixodes	Ixodes ricinus	Morphological	United Kingdom	54.2605	-2.83354	Vegetation			Cull B, Hansford KM, McGinley L, Gillingham EL, Vaux AGC, Smith R, et al. A nationwide study on Borrelia burgdorferi sl infection rates in questing Ixodes ricinus: a six‐year snapshot study in protected recreational areas in England and Wales. Med. Vet. Entomol. 2021;35:352-360.
Ixodidae	Ixodes	Ixodes ricinus	Morphological	United Kingdom	54.2614	-2.8351	Vegetation			Cull B, Hansford KM, McGinley L, Gillingham EL, Vaux AGC, Smith R, et al. A nationwide study on Borrelia burgdorferi sl infection rates in questing Ixodes ricinus: a six‐year snapshot study in protected recreational areas in England and Wales. Med. Vet. Entomol. 2021;35:352-360.
Ixodidae	Ixodes	Ixodes ricinus	Morphological	United Kingdom	54.2641	-2.83362	Vegetation			Cull B, Hansford KM, McGinley L, Gillingham EL, Vaux AGC, Smith R, et al. A nationwide study on Borrelia burgdorferi sl infection rates in questing Ixodes ricinus: a six‐year snapshot study in protected recreational areas in England and Wales. Med. Vet. Entomol. 2021;35:352-360.
Ixodidae	Ixodes	Ixodes ricinus	Morphological	United Kingdom	54.2655	-2.83687	Vegetation			Cull B, Hansford KM, McGinley L, Gillingham EL, Vaux AGC, Smith R, et al. A nationwide study on Borrelia burgdorferi sl infection rates in questing Ixodes ricinus: a six‐year snapshot study in protected recreational areas in England and Wales. Med. Vet. Entomol. 2021;35:352-360.
Ixodidae	Ixodes	Ixodes ricinus	Morphological	United Kingdom	54.2696	-2.83511	Vegetation			Cull B, Hansford KM, McGinley L, Gillingham EL, Vaux AGC, Smith R, et al. A nationwide study on Borrelia burgdorferi sl infection rates in questing Ixodes ricinus: a six‐year snapshot study in protected recreational areas in England and Wales. Med. Vet. Entomol. 2021;35:352-360.
Ixodidae	Ixodes	Ixodes ricinus	Morphological	United Kingdom	54.2742	-0.690038	Vegetation			Cull B, Hansford KM, McGinley L, Gillingham EL, Vaux AGC, Smith R, et al. A nationwide study on Borrelia burgdorferi sl infection rates in questing Ixodes ricinus: a six‐year snapshot study in protected recreational areas in England and Wales. Med. Vet. Entomol. 2021;35:352-360.
Ixodidae	Ixodes	Ixodes ricinus	Morphological	United Kingdom	54.2742	-0.690038	Vegetation			Cull B, Hansford KM, McGinley L, Gillingham EL, Vaux AGC, Smith R, et al. A nationwide study on Borrelia burgdorferi sl infection rates in questing Ixodes ricinus: a six‐year snapshot study in protected recreational areas in England and Wales. Med. Vet. Entomol. 2021;35:352-360.
Ixodidae	Ixodes	Ixodes ricinus	Morphological	United Kingdom	54.2838	-0.660549	Vegetation			Cull B, Hansford KM, McGinley L, Gillingham EL, Vaux AGC, Smith R, et al. A nationwide study on Borrelia burgdorferi sl infection rates in questing Ixodes ricinus: a six‐year snapshot study in protected recreational areas in England and Wales. Med. Vet. Entomol. 2021;35:352-360.
Ixodidae	Ixodes	Ixodes ricinus	Morphological	United Kingdom	54.3056	-3.01534	Vegetation			Cull B, Hansford KM, McGinley L, Gillingham EL, Vaux AGC, Smith R, et al. A nationwide study on Borrelia burgdorferi sl infection rates in questing Ixodes ricinus: a six‐year snapshot study in protected recreational areas in England and Wales. Med. Vet. Entomol. 2021;35:352-360.
Ixodidae	Ixodes	Ixodes ricinus	Morphological	United Kingdom	54.3072	-3.0183	Vegetation			Cull B, Hansford KM, McGinley L, Gillingham EL, Vaux AGC, Smith R, et al. A nationwide study on Borrelia burgdorferi sl infection rates in questing Ixodes ricinus: a six‐year snapshot study in protected recreational areas in England and Wales. Med. Vet. Entomol. 2021;35:352-360.
Ixodidae	Ixodes	Ixodes ricinus	Morphological	United Kingdom	54.3076	-3.01585	Vegetation			Cull B, Hansford KM, McGinley L, Gillingham EL, Vaux AGC, Smith R, et al. A nationwide study on Borrelia burgdorferi sl infection rates in questing Ixodes ricinus: a six‐year snapshot study in protected recreational areas in England and Wales. Med. Vet. Entomol. 2021;35:352-360.
Ixodidae	Ixodes	Ixodes ricinus	Morphological	United Kingdom	54.3086	-3.01711	Vegetation			Cull B, Hansford KM, McGinley L, Gillingham EL, Vaux AGC, Smith R, et al. A nationwide study on Borrelia burgdorferi sl infection rates in questing Ixodes ricinus: a six‐year snapshot study in protected recreational areas in England and Wales. Med. Vet. Entomol. 2021;35:352-360.
Ixodidae	Ixodes	Ixodes ricinus	Morphological	United Kingdom	54.309	-3.01742	Vegetation			Cull B, Hansford KM, McGinley L, Gillingham EL, Vaux AGC, Smith R, et al. A nationwide study on Borrelia burgdorferi sl infection rates in questing Ixodes ricinus: a six‐year snapshot study in protected recreational areas in England and Wales. Med. Vet. Entomol. 2021;35:352-360.
Ixodidae	Ixodes	Ixodes ricinus	Morphological	United Kingdom	54.3155	-3.03757	Vegetation			Cull B, Hansford KM, McGinley L, Gillingham EL, Vaux AGC, Smith R, et al. A nationwide study on Borrelia burgdorferi sl infection rates in questing Ixodes ricinus: a six‐year snapshot study in protected recreational areas in England and Wales. Med. Vet. Entomol. 2021;35:352-360.
Ixodidae	Ixodes	Ixodes ricinus	Morphological	United Kingdom	54.3173	-3.03608	Vegetation			Cull B, Hansford KM, McGinley L, Gillingham EL, Vaux AGC, Smith R, et al. A nationwide study on Borrelia burgdorferi sl infection rates in questing Ixodes ricinus: a six‐year snapshot study in protected recreational areas in England and Wales. Med. Vet. Entomol. 2021;35:352-360.
Ixodidae	Ixodes	Ixodes ricinus	Morphological	United Kingdom	54.3173	-3.03608	Vegetation			Cull B, Hansford KM, McGinley L, Gillingham EL, Vaux AGC, Smith R, et al. A nationwide study on Borrelia burgdorferi sl infection rates in questing Ixodes ricinus: a six‐year snapshot study in protected recreational areas in England and Wales. Med. Vet. Entomol. 2021;35:352-360.
Ixodidae	Ixodes	Ixodes ricinus	Morphological	United Kingdom	54.3182	-3.03764	Vegetation			Cull B, Hansford KM, McGinley L, Gillingham EL, Vaux AGC, Smith R, et al. A nationwide study on Borrelia burgdorferi sl infection rates in questing Ixodes ricinus: a six‐year snapshot study in protected recreational areas in England and Wales. Med. Vet. Entomol. 2021;35:352-360.
Ixodidae	Ixodes	Ixodes ricinus	Morphological	United Kingdom	54.3182	-3.03764	Vegetation			Cull B, Hansford KM, McGinley L, Gillingham EL, Vaux AGC, Smith R, et al. A nationwide study on Borrelia burgdorferi sl infection rates in questing Ixodes ricinus: a six‐year snapshot study in protected recreational areas in England and Wales. Med. Vet. Entomol. 2021;35:352-360.
Ixodidae	Ixodes	Ixodes ricinus	Morphological	United Kingdom	54.3189	-3.03638	Vegetation			Cull B, Hansford KM, McGinley L, Gillingham EL, Vaux AGC, Smith R, et al. A nationwide study on Borrelia burgdorferi sl infection rates in questing Ixodes ricinus: a six‐year snapshot study in protected recreational areas in England and Wales. Med. Vet. Entomol. 2021;35:352-360.
Ixodidae	Ixodes	Ixodes ricinus	Morphological	United Kingdom	54.3231	-0.708873	Vegetation			Cull B, Hansford KM, McGinley L, Gillingham EL, Vaux AGC, Smith R, et al. A nationwide study on Borrelia burgdorferi sl infection rates in questing Ixodes ricinus: a six‐year snapshot study in protected recreational areas in England and Wales. Med. Vet. Entomol. 2021;35:352-360.
Ixodidae	Ixodes	Ixodes ricinus	Morphological	United Kingdom	54.3636	-0.694321	Vegetation			Cull B, Hansford KM, McGinley L, Gillingham EL, Vaux AGC, Smith R, et al. A nationwide study on Borrelia burgdorferi sl infection rates in questing Ixodes ricinus: a six‐year snapshot study in protected recreational areas in England and Wales. Med. Vet. Entomol. 2021;35:352-360.
Ixodidae	Ixodes	Ixodes ricinus	Morphological	United Kingdom	54.6646	-3.23655	Vegetation			Cull B, Hansford KM, McGinley L, Gillingham EL, Vaux AGC, Smith R, et al. A nationwide study on Borrelia burgdorferi sl infection rates in questing Ixodes ricinus: a six‐year snapshot study in protected recreational areas in England and Wales. Med. Vet. Entomol. 2021;35:352-360.
Ixodidae	Ixodes	Ixodes lividus	Morphological	Portugal	40.4587	-8.8019	Host	Passeriformes	Riparia riparia	Da Silva Luís P, Lopes De Carvalho l, De Sousa R, Norte AC. 2020. First report of Ixodes lividus (Koch,1844) in sand martins Riparia riparia in Portugal. Syst Appl Acarol. 2020;25:1883-1888.
Ixodidae	Ixodes	Ixodes ricinus	Morphological	Czech Republic	49.9786	14.4144	Vegetation			Daniel M, Malý M, Danielová V, Kříž B, Nuttall P. Abiotic predictors and annual seasonal dynamics of Ixodes ricinus, the major disease vector of Central Europe. Parasites Vectors. 2015;8:478.
Ixodidae	Ixodes	Ixodes ricinus	Morphological	Czech Republic	48.8728	13.8281	Vegetation			Daniel M, Malý M, Danielová V, Kříž B, Nuttall P. Abiotic predictors and annual seasonal dynamics of Ixodes ricinus, the major disease vector of Central Europe. Parasites Vectors. 2015;8:478.
Ixodidae	Ixodes	Ixodes ricinus	Morphological	Czech Republic	49.0417	14.1808	Vegetation			Daniel M, Malý M, Danielová V, Kříž B, Nuttall P. Abiotic predictors and annual seasonal dynamics of Ixodes ricinus, the major disease vector of Central Europe. Parasites Vectors. 2015;8:478.
Ixodidae	Ixodes	Ixodes ricinus	Morphological	Czech Republic	49.0733	14.3697	Vegetation			Daniel M, Malý M, Danielová V, Kříž B, Nuttall P. Abiotic predictors and annual seasonal dynamics of Ixodes ricinus, the major disease vector of Central Europe. Parasites Vectors. 2015;8:478.
Ixodidae	Ixodes	Ixodes ricinus	Morphological	Czech Republic	49.2753	13.8794	Vegetation			Daniel M, Malý M, Danielová V, Kříž B, Nuttall P. Abiotic predictors and annual seasonal dynamics of Ixodes ricinus, the major disease vector of Central Europe. Parasites Vectors. 2015;8:478.
Ixodidae	Ixodes	Ixodes ricinus	Morphological	Czech Republic	49.3386	15.9678	Vegetation			Daniel M, Malý M, Danielová V, Kříž B, Nuttall P. Abiotic predictors and annual seasonal dynamics of Ixodes ricinus, the major disease vector of Central Europe. Parasites Vectors. 2015;8:478.
Ixodidae	Ixodes	Ixodes ricinus	Morphological	Czech Republic	49.4664	16.3336	Vegetation			Daniel M, Malý M, Danielová V, Kříž B, Nuttall P. Abiotic predictors and annual seasonal dynamics of Ixodes ricinus, the major disease vector of Central Europe. Parasites Vectors. 2015;8:478.
Ixodidae	Ixodes	Ixodes ricinus	Morphological	Czech Republic	49.5447	16.2897	Vegetation			Daniel M, Malý M, Danielová V, Kříž B, Nuttall P. Abiotic predictors and annual seasonal dynamics of Ixodes ricinus, the major disease vector of Central Europe. Parasites Vectors. 2015;8:478.
Ixodidae	Ixodes	Ixodes ricinus	Morphological	Czech Republic	49.9803	16.9856	Vegetation			Daniel M, Malý M, Danielová V, Kříž B, Nuttall P. Abiotic predictors and annual seasonal dynamics of Ixodes ricinus, the major disease vector of Central Europe. Parasites Vectors. 2015;8:478.
Ixodidae	Ixodes	Ixodes ricinus	Morphological	Czech Republic	50.1222	17.1522	Vegetation			Daniel M, Malý M, Danielová V, Kříž B, Nuttall P. Abiotic predictors and annual seasonal dynamics of Ixodes ricinus, the major disease vector of Central Europe. Parasites Vectors. 2015;8:478.
Ixodidae	Ixodes	Ixodes ricinus	Morphological	Czech Republic	50.2269	17.2189	Vegetation			Daniel M, Malý M, Danielová V, Kříž B, Nuttall P. Abiotic predictors and annual seasonal dynamics of Ixodes ricinus, the major disease vector of Central Europe. Parasites Vectors. 2015;8:478.
Ixodidae	Ixodes	Ixodes ricinus	Morphological	Czech Republic	50.6772	14.1419	Vegetation			Daniel M, Malý M, Danielová V, Kříž B, Nuttall P. Abiotic predictors and annual seasonal dynamics of Ixodes ricinus, the major disease vector of Central Europe. Parasites Vectors. 2015;8:478.
Ixodidae	Ixodes	Ixodes ricinus	Morphological	Czech Republic	50.7322	14.3161	Vegetation			Daniel M, Malý M, Danielová V, Kříž B, Nuttall P. Abiotic predictors and annual seasonal dynamics of Ixodes ricinus, the major disease vector of Central Europe. Parasites Vectors. 2015;8:478.
Ixodidae	Ixodes	Ixodes ricinus	Morphological	Czech Republic	50.8008	14.0972	Vegetation			Daniel M, Malý M, Danielová V, Kříž B, Nuttall P. Abiotic predictors and annual seasonal dynamics of Ixodes ricinus, the major disease vector of Central Europe. Parasites Vectors. 2015;8:478.
Ixodidae	Rhipicephalus	Rhipicephalus sanguineus s.l.	Genetic	Slovakia	48.1571	17.1356	House wall			Didyk YM, Mangová B, Kraljik J, Stanko M, Spitalská E, Derdáková M. Rhipicephalus sanguineus sl detection in the Slovak Republic. Biologia. 2021;77:1523–1529.
Ixodidae	Rhipicephalus	Rhipicephalus sanguineus s.l.	Genetic	Slovakia	48.2932	17.7299	House wall			Didyk YM, Mangová B, Kraljik J, Stanko M, Spitalská E, Derdáková M. Rhipicephalus sanguineus sl detection in the Slovak Republic. Biologia. 2021;77:1523–1529.
Ixodidae	Ixodes	Ixodes ricinus	Morphological	Germany	51.242	6.178	Host	Passeriformes	Turdus merula	Drehmann M, Chitimia-Dobler L, Lindau A, Frank A, Mai S, Fachet K, et al. Ixodes frontalis: a neglected but ubiquitous tick species in Germany. Exp. Appl. Acarol. 2019;78:79-91.
Ixodidae	Ixodes	Ixodes ricinus	Morphological	Germany	50.646	6.2	Host	Passeriformes	Turdus merula	Drehmann M, Chitimia-Dobler L, Lindau A, Frank A, Mai S, Fachet K, et al. Ixodes frontalis: a neglected but ubiquitous tick species in Germany. Exp. Appl. Acarol. 2019;78:79-91.
Ixodidae	Ixodes	Ixodes ricinus	Morphological	Germany	50.208	6.419	Host	Passeriformes	Turdus merula	Drehmann M, Chitimia-Dobler L, Lindau A, Frank A, Mai S, Fachet K, et al. Ixodes frontalis: a neglected but ubiquitous tick species in Germany. Exp. Appl. Acarol. 2019;78:79-91.
Ixodidae	Ixodes	Ixodes ricinus	Morphological	Germany	50.31	6.441	Host	Passeriformes	Turdus merula	Drehmann M, Chitimia-Dobler L, Lindau A, Frank A, Mai S, Fachet K, et al. Ixodes frontalis: a neglected but ubiquitous tick species in Germany. Exp. Appl. Acarol. 2019;78:79-91.
Ixodidae	Ixodes	Ixodes ricinus	Morphological	Germany	51.729	6.479	Host	Passeriformes	Sturnus vulgaris	Drehmann M, Chitimia-Dobler L, Lindau A, Frank A, Mai S, Fachet K, et al. Ixodes frontalis: a neglected but ubiquitous tick species in Germany. Exp. Appl. Acarol. 2019;78:79-91.
Ixodidae	Ixodes	Ixodes ricinus	Morphological	Germany	50.35	6.611	Host	Passeriformes	Turdus merula	Drehmann M, Chitimia-Dobler L, Lindau A, Frank A, Mai S, Fachet K, et al. Ixodes frontalis: a neglected but ubiquitous tick species in Germany. Exp. Appl. Acarol. 2019;78:79-91.
Ixodidae	Ixodes	Ixodes ricinus	Morphological	Germany	50.964	6.744	Host	Passeriformes	Turdus merula	Drehmann M, Chitimia-Dobler L, Lindau A, Frank A, Mai S, Fachet K, et al. Ixodes frontalis: a neglected but ubiquitous tick species in Germany. Exp. Appl. Acarol. 2019;78:79-91.
Ixodidae	Ixodes	Ixodes ricinus	Morphological	Germany	51.437	6.934	Host	Passeriformes	Turdus merula	Drehmann M, Chitimia-Dobler L, Lindau A, Frank A, Mai S, Fachet K, et al. Ixodes frontalis: a neglected but ubiquitous tick species in Germany. Exp. Appl. Acarol. 2019;78:79-91.
Ixodidae	Ixodes	Ixodes ricinus	Morphological	Germany	51.272	7.119	Host	Passeriformes	Turdus merula	Drehmann M, Chitimia-Dobler L, Lindau A, Frank A, Mai S, Fachet K, et al. Ixodes frontalis: a neglected but ubiquitous tick species in Germany. Exp. Appl. Acarol. 2019;78:79-91.
Ixodidae	Ixodes	Ixodes ricinus	Morphological	Germany	49.401	7.17	Host	Passeriformes	Turdus merula	Drehmann M, Chitimia-Dobler L, Lindau A, Frank A, Mai S, Fachet K, et al. Ixodes frontalis: a neglected but ubiquitous tick species in Germany. Exp. Appl. Acarol. 2019;78:79-91.
Ixodidae	Ixodes	Ixodes ricinus	Morphological	Germany	53.011	7.954	Host	Passeriformes	Turdus merula	Drehmann M, Chitimia-Dobler L, Lindau A, Frank A, Mai S, Fachet K, et al. Ixodes frontalis: a neglected but ubiquitous tick species in Germany. Exp. Appl. Acarol. 2019;78:79-91.
Ixodidae	Ixodes	Ixodes ricinus	Morphological	Germany	49.537	8.007	Host	Passeriformes	Turdus merula	Drehmann M, Chitimia-Dobler L, Lindau A, Frank A, Mai S, Fachet K, et al. Ixodes frontalis: a neglected but ubiquitous tick species in Germany. Exp. Appl. Acarol. 2019;78:79-91.
Ixodidae	Ixodes	Ixodes ricinus	Morphological	Germany	49.996	8.178	Host	Passeriformes	Turdus merula	Drehmann M, Chitimia-Dobler L, Lindau A, Frank A, Mai S, Fachet K, et al. Ixodes frontalis: a neglected but ubiquitous tick species in Germany. Exp. Appl. Acarol. 2019;78:79-91.
Ixodidae	Ixodes	Ixodes ricinus	Morphological	Germany	49.898	8.298	Host	Passeriformes	Turdus merula	Drehmann M, Chitimia-Dobler L, Lindau A, Frank A, Mai S, Fachet K, et al. Ixodes frontalis: a neglected but ubiquitous tick species in Germany. Exp. Appl. Acarol. 2019;78:79-91.
Ixodidae	Ixodes	Ixodes ricinus	Morphological	Germany	51.489	8.338	Host	Passeriformes	Turdus merula	Drehmann M, Chitimia-Dobler L, Lindau A, Frank A, Mai S, Fachet K, et al. Ixodes frontalis: a neglected but ubiquitous tick species in Germany. Exp. Appl. Acarol. 2019;78:79-91.
Ixodidae	Ixodes	Ixodes ricinus	Morphological	Germany	49.65	8.451	Host	Passeriformes	Turdus merula	Drehmann M, Chitimia-Dobler L, Lindau A, Frank A, Mai S, Fachet K, et al. Ixodes frontalis: a neglected but ubiquitous tick species in Germany. Exp. Appl. Acarol. 2019;78:79-91.
Ixodidae	Ixodes	Ixodes ricinus	Morphological	Germany	49.368	8.538	Host	Passeriformes	Sturnus vulgaris	Drehmann M, Chitimia-Dobler L, Lindau A, Frank A, Mai S, Fachet K, et al. Ixodes frontalis: a neglected but ubiquitous tick species in Germany. Exp. Appl. Acarol. 2019;78:79-91.
Ixodidae	Ixodes	Ixodes ricinus	Morphological	Germany	49.445	8.61	Host	Passeriformes	Turdus pilaris	Drehmann M, Chitimia-Dobler L, Lindau A, Frank A, Mai S, Fachet K, et al. Ixodes frontalis: a neglected but ubiquitous tick species in Germany. Exp. Appl. Acarol. 2019;78:79-91.
Ixodidae	Ixodes	Ixodes ricinus	Morphological	Germany	53.077	8.844	Host	Passeriformes	Turdus merula	Drehmann M, Chitimia-Dobler L, Lindau A, Frank A, Mai S, Fachet K, et al. Ixodes frontalis: a neglected but ubiquitous tick species in Germany. Exp. Appl. Acarol. 2019;78:79-91.
Ixodidae	Ixodes	Ixodes ricinus	Morphological	Germany	49.026	8.853	Host	Passeriformes	Turdus merula	Drehmann M, Chitimia-Dobler L, Lindau A, Frank A, Mai S, Fachet K, et al. Ixodes frontalis: a neglected but ubiquitous tick species in Germany. Exp. Appl. Acarol. 2019;78:79-91.
Ixodidae	Ixodes	Ixodes ricinus	Morphological	Germany	49.112	8.986	Host	Passeriformes	Turdus merula	Drehmann M, Chitimia-Dobler L, Lindau A, Frank A, Mai S, Fachet K, et al. Ixodes frontalis: a neglected but ubiquitous tick species in Germany. Exp. Appl. Acarol. 2019;78:79-91.
Ixodidae	Ixodes	Ixodes ricinus	Morphological	Germany	50.016	9.05	Host	Passeriformes	Turdus merula	Drehmann M, Chitimia-Dobler L, Lindau A, Frank A, Mai S, Fachet K, et al. Ixodes frontalis: a neglected but ubiquitous tick species in Germany. Exp. Appl. Acarol. 2019;78:79-91.
Ixodidae	Ixodes	Ixodes ricinus	Morphological	Germany	53.029	9.108	Host	Passeriformes	Turdus merula	Drehmann M, Chitimia-Dobler L, Lindau A, Frank A, Mai S, Fachet K, et al. Ixodes frontalis: a neglected but ubiquitous tick species in Germany. Exp. Appl. Acarol. 2019;78:79-91.
Ixodidae	Ixodes	Ixodes frontalis	Morphological	Germany	51.242	6.178	Host	Passeriformes	Turdus merula	Drehmann M, Chitimia-Dobler L, Lindau A, Frank A, Mai S, Fachet K, et al. Ixodes frontalis: a neglected but ubiquitous tick species in Germany. Exp. Appl. Acarol. 2019;78:79-91.
Ixodidae	Ixodes	Ixodes frontalis	Morphological	Germany	51.771	6.397	Host	Passeriformes	Turdus merula	Drehmann M, Chitimia-Dobler L, Lindau A, Frank A, Mai S, Fachet K, et al. Ixodes frontalis: a neglected but ubiquitous tick species in Germany. Exp. Appl. Acarol. 2019;78:79-91.
Ixodidae	Ixodes	Ixodes frontalis	Morphological	Germany	51.32	6.477	Host	Passeriformes	Turdus merula	Drehmann M, Chitimia-Dobler L, Lindau A, Frank A, Mai S, Fachet K, et al. Ixodes frontalis: a neglected but ubiquitous tick species in Germany. Exp. Appl. Acarol. 2019;78:79-91.
Ixodidae	Ixodes	Ixodes frontalis	Morphological	Germany	51.536	6.61	Host	Passeriformes	Turdus merula	Drehmann M, Chitimia-Dobler L, Lindau A, Frank A, Mai S, Fachet K, et al. Ixodes frontalis: a neglected but ubiquitous tick species in Germany. Exp. Appl. Acarol. 2019;78:79-91.
Ixodidae	Ixodes	Ixodes frontalis	Morphological	Germany	51.35	6.712	Host	Passeriformes	Turdus merula	Drehmann M, Chitimia-Dobler L, Lindau A, Frank A, Mai S, Fachet K, et al. Ixodes frontalis: a neglected but ubiquitous tick species in Germany. Exp. Appl. Acarol. 2019;78:79-91.
Ixodidae	Ixodes	Ixodes frontalis	Morphological	Germany	50.915	6.915	Host	Passeriformes	Turdus merula	Drehmann M, Chitimia-Dobler L, Lindau A, Frank A, Mai S, Fachet K, et al. Ixodes frontalis: a neglected but ubiquitous tick species in Germany. Exp. Appl. Acarol. 2019;78:79-91.
Ixodidae	Ixodes	Ixodes frontalis	Morphological	Germany	51.437	6.934	Host	Passeriformes	Turdus merula	Drehmann M, Chitimia-Dobler L, Lindau A, Frank A, Mai S, Fachet K, et al. Ixodes frontalis: a neglected but ubiquitous tick species in Germany. Exp. Appl. Acarol. 2019;78:79-91.
Ixodidae	Ixodes	Ixodes frontalis	Morphological	Germany	51.74	7.121	Host	Passeriformes	Turdus merula	Drehmann M, Chitimia-Dobler L, Lindau A, Frank A, Mai S, Fachet K, et al. Ixodes frontalis: a neglected but ubiquitous tick species in Germany. Exp. Appl. Acarol. 2019;78:79-91.
Ixodidae	Ixodes	Ixodes frontalis	Morphological	Germany	50.968	7.151	Host	Passeriformes	Turdus merula	Drehmann M, Chitimia-Dobler L, Lindau A, Frank A, Mai S, Fachet K, et al. Ixodes frontalis: a neglected but ubiquitous tick species in Germany. Exp. Appl. Acarol. 2019;78:79-91.
Ixodidae	Ixodes	Ixodes frontalis	Morphological	Germany	49.401	7.17	Host	Passeriformes	Turdus merula	Drehmann M, Chitimia-Dobler L, Lindau A, Frank A, Mai S, Fachet K, et al. Ixodes frontalis: a neglected but ubiquitous tick species in Germany. Exp. Appl. Acarol. 2019;78:79-91.
Ixodidae	Ixodes	Ixodes frontalis	Morphological	Germany	52.758	7.207	Vegetation			Drehmann M, Chitimia-Dobler L, Lindau A, Frank A, Mai S, Fachet K, et al. Ixodes frontalis: a neglected but ubiquitous tick species in Germany. Exp. Appl. Acarol. 2019;78:79-91.
Ixodidae	Ixodes	Ixodes frontalis	Morphological	Germany	50.452	7.38	Host	Passeriformes	Turdus merula	Drehmann M, Chitimia-Dobler L, Lindau A, Frank A, Mai S, Fachet K, et al. Ixodes frontalis: a neglected but ubiquitous tick species in Germany. Exp. Appl. Acarol. 2019;78:79-91.
Ixodidae	Ixodes	Ixodes frontalis	Morphological	Germany	51.597	7.572	Host	Passeriformes	Turdus merula	Drehmann M, Chitimia-Dobler L, Lindau A, Frank A, Mai S, Fachet K, et al. Ixodes frontalis: a neglected but ubiquitous tick species in Germany. Exp. Appl. Acarol. 2019;78:79-91.
Ixodidae	Ixodes	Ixodes frontalis	Morphological	Germany	53.011	7.954	Host	Passeriformes	Turdus merula	Drehmann M, Chitimia-Dobler L, Lindau A, Frank A, Mai S, Fachet K, et al. Ixodes frontalis: a neglected but ubiquitous tick species in Germany. Exp. Appl. Acarol. 2019;78:79-91.
Ixodidae	Ixodes	Ixodes frontalis	Morphological	Germany	49.564	8.108	Host	Passeriformes	Turdus merula	Drehmann M, Chitimia-Dobler L, Lindau A, Frank A, Mai S, Fachet K, et al. Ixodes frontalis: a neglected but ubiquitous tick species in Germany. Exp. Appl. Acarol. 2019;78:79-91.
Ixodidae	Ixodes	Ixodes frontalis	Morphological	Germany	49.323	8.141	Host	Passeriformes	Turdus merula	Drehmann M, Chitimia-Dobler L, Lindau A, Frank A, Mai S, Fachet K, et al. Ixodes frontalis: a neglected but ubiquitous tick species in Germany. Exp. Appl. Acarol. 2019;78:79-91.
Ixodidae	Ixodes	Ixodes frontalis	Morphological	Germany	49.343	8.141	Host	Passeriformes	Turdus merula	Drehmann M, Chitimia-Dobler L, Lindau A, Frank A, Mai S, Fachet K, et al. Ixodes frontalis: a neglected but ubiquitous tick species in Germany. Exp. Appl. Acarol. 2019;78:79-91.
Ixodidae	Ixodes	Ixodes frontalis	Morphological	Germany	49.38	8.152	Host	Passeriformes	Turdus merula	Drehmann M, Chitimia-Dobler L, Lindau A, Frank A, Mai S, Fachet K, et al. Ixodes frontalis: a neglected but ubiquitous tick species in Germany. Exp. Appl. Acarol. 2019;78:79-91.
Ixodidae	Ixodes	Ixodes frontalis	Morphological	Germany	49.38	8.152	Host	Passeriformes	Turdus merula	Drehmann M, Chitimia-Dobler L, Lindau A, Frank A, Mai S, Fachet K, et al. Ixodes frontalis: a neglected but ubiquitous tick species in Germany. Exp. Appl. Acarol. 2019;78:79-91.
Ixodidae	Ixodes	Ixodes frontalis	Morphological	Germany	49.996	8.178	Host	Passeriformes	Turdus merula	Drehmann M, Chitimia-Dobler L, Lindau A, Frank A, Mai S, Fachet K, et al. Ixodes frontalis: a neglected but ubiquitous tick species in Germany. Exp. Appl. Acarol. 2019;78:79-91.
Ixodidae	Ixodes	Ixodes frontalis	Morphological	Germany	49.51	8.214	Host	Passeriformes	Turdus merula	Drehmann M, Chitimia-Dobler L, Lindau A, Frank A, Mai S, Fachet K, et al. Ixodes frontalis: a neglected but ubiquitous tick species in Germany. Exp. Appl. Acarol. 2019;78:79-91.
Ixodidae	Ixodes	Ixodes frontalis	Morphological	Germany	49.898	8.298	Host	Passeriformes	Turdus merula	Drehmann M, Chitimia-Dobler L, Lindau A, Frank A, Mai S, Fachet K, et al. Ixodes frontalis: a neglected but ubiquitous tick species in Germany. Exp. Appl. Acarol. 2019;78:79-91.
Ixodidae	Ixodes	Ixodes frontalis	Morphological	Germany	49.384	8.36	Host	Passeriformes	Turdus merula	Drehmann M, Chitimia-Dobler L, Lindau A, Frank A, Mai S, Fachet K, et al. Ixodes frontalis: a neglected but ubiquitous tick species in Germany. Exp. Appl. Acarol. 2019;78:79-91.
Ixodidae	Ixodes	Ixodes frontalis	Morphological	Germany	49.331	8.412	Host	Passeriformes	Turdus merula	Drehmann M, Chitimia-Dobler L, Lindau A, Frank A, Mai S, Fachet K, et al. Ixodes frontalis: a neglected but ubiquitous tick species in Germany. Exp. Appl. Acarol. 2019;78:79-91.
Ixodidae	Ixodes	Ixodes frontalis	Morphological	Germany	49.462	8.465	Vegetation			Drehmann M, Chitimia-Dobler L, Lindau A, Frank A, Mai S, Fachet K, et al. Ixodes frontalis: a neglected but ubiquitous tick species in Germany. Exp. Appl. Acarol. 2019;78:79-91.
Ixodidae	Ixodes	Ixodes frontalis	Morphological	Germany	48.957	8.475	Host	Passeriformes	Turdus merula	Drehmann M, Chitimia-Dobler L, Lindau A, Frank A, Mai S, Fachet K, et al. Ixodes frontalis: a neglected but ubiquitous tick species in Germany. Exp. Appl. Acarol. 2019;78:79-91.
Ixodidae	Ixodes	Ixodes frontalis	Morphological	Germany	49.396	8.565	Host	Passeriformes	Turdus merula	Drehmann M, Chitimia-Dobler L, Lindau A, Frank A, Mai S, Fachet K, et al. Ixodes frontalis: a neglected but ubiquitous tick species in Germany. Exp. Appl. Acarol. 2019;78:79-91.
Ixodidae	Ixodes	Ixodes frontalis	Morphological	Germany	49.396	8.565	Host	Passeriformes	Turdus merula	Drehmann M, Chitimia-Dobler L, Lindau A, Frank A, Mai S, Fachet K, et al. Ixodes frontalis: a neglected but ubiquitous tick species in Germany. Exp. Appl. Acarol. 2019;78:79-91.
Ixodidae	Ixodes	Ixodes frontalis	Morphological	Germany	49.739	8.624	Host	Passeriformes	Turdus merula	Drehmann M, Chitimia-Dobler L, Lindau A, Frank A, Mai S, Fachet K, et al. Ixodes frontalis: a neglected but ubiquitous tick species in Germany. Exp. Appl. Acarol. 2019;78:79-91.
Ixodidae	Ixodes	Ixodes frontalis	Morphological	Germany	49.676	8.627	Host	Passeriformes	Turdus merula	Drehmann M, Chitimia-Dobler L, Lindau A, Frank A, Mai S, Fachet K, et al. Ixodes frontalis: a neglected but ubiquitous tick species in Germany. Exp. Appl. Acarol. 2019;78:79-91.
Ixodidae	Ixodes	Ixodes frontalis	Morphological	Germany	50.176	8.74	Host	Passeriformes	Turdus merula	Drehmann M, Chitimia-Dobler L, Lindau A, Frank A, Mai S, Fachet K, et al. Ixodes frontalis: a neglected but ubiquitous tick species in Germany. Exp. Appl. Acarol. 2019;78:79-91.
Ixodidae	Ixodes	Ixodes frontalis	Morphological	Germany	49.426	8.756	Host	Passeriformes	Turdus merula	Drehmann M, Chitimia-Dobler L, Lindau A, Frank A, Mai S, Fachet K, et al. Ixodes frontalis: a neglected but ubiquitous tick species in Germany. Exp. Appl. Acarol. 2019;78:79-91.
Ixodidae	Ixodes	Ixodes frontalis	Morphological	Germany	48.961	9.089	Vegetation			Drehmann M, Chitimia-Dobler L, Lindau A, Frank A, Mai S, Fachet K, et al. Ixodes frontalis: a neglected but ubiquitous tick species in Germany. Exp. Appl. Acarol. 2019;78:79-91.
Ixodidae	Ixodes	Ixodes frontalis	Morphological	Germany	48.817	9.12	Vegetation			Drehmann M, Chitimia-Dobler L, Lindau A, Frank A, Mai S, Fachet K, et al. Ixodes frontalis: a neglected but ubiquitous tick species in Germany. Exp. Appl. Acarol. 2019;78:79-91.
Ixodidae	Ixodes	Ixodes frontalis	Morphological	Germany	48.819	9.129	Vegetation			Drehmann M, Chitimia-Dobler L, Lindau A, Frank A, Mai S, Fachet K, et al. Ixodes frontalis: a neglected but ubiquitous tick species in Germany. Exp. Appl. Acarol. 2019;78:79-91.
Ixodidae	Ixodes	Ixodes frontalis	Morphological	Germany	48.786	9.131	Vegetation			Drehmann M, Chitimia-Dobler L, Lindau A, Frank A, Mai S, Fachet K, et al. Ixodes frontalis: a neglected but ubiquitous tick species in Germany. Exp. Appl. Acarol. 2019;78:79-91.
Ixodidae	Ixodes	Ixodes frontalis	Morphological	Germany	48.788	9.131	Vegetation			Drehmann M, Chitimia-Dobler L, Lindau A, Frank A, Mai S, Fachet K, et al. Ixodes frontalis: a neglected but ubiquitous tick species in Germany. Exp. Appl. Acarol. 2019;78:79-91.
Ixodidae	Ixodes	Ixodes frontalis	Morphological	Germany	48.7	9.137	Vegetation			Drehmann M, Chitimia-Dobler L, Lindau A, Frank A, Mai S, Fachet K, et al. Ixodes frontalis: a neglected but ubiquitous tick species in Germany. Exp. Appl. Acarol. 2019;78:79-91.
Ixodidae	Ixodes	Ixodes frontalis	Morphological	Germany	48.722	9.141	Vegetation			Drehmann M, Chitimia-Dobler L, Lindau A, Frank A, Mai S, Fachet K, et al. Ixodes frontalis: a neglected but ubiquitous tick species in Germany. Exp. Appl. Acarol. 2019;78:79-91.
Ixodidae	Ixodes	Ixodes frontalis	Morphological	Germany	48.782	9.144	Vegetation			Drehmann M, Chitimia-Dobler L, Lindau A, Frank A, Mai S, Fachet K, et al. Ixodes frontalis: a neglected but ubiquitous tick species in Germany. Exp. Appl. Acarol. 2019;78:79-91.
Ixodidae	Ixodes	Ixodes frontalis	Morphological	Germany	48.762	9.152	Vegetation			Drehmann M, Chitimia-Dobler L, Lindau A, Frank A, Mai S, Fachet K, et al. Ixodes frontalis: a neglected but ubiquitous tick species in Germany. Exp. Appl. Acarol. 2019;78:79-91.
Ixodidae	Ixodes	Ixodes frontalis	Morphological	Germany	48.761	9.166	Vegetation			Drehmann M, Chitimia-Dobler L, Lindau A, Frank A, Mai S, Fachet K, et al. Ixodes frontalis: a neglected but ubiquitous tick species in Germany. Exp. Appl. Acarol. 2019;78:79-91.
Ixodidae	Ixodes	Ixodes frontalis	Morphological	Germany	48.709	9.185	Vegetation			Drehmann M, Chitimia-Dobler L, Lindau A, Frank A, Mai S, Fachet K, et al. Ixodes frontalis: a neglected but ubiquitous tick species in Germany. Exp. Appl. Acarol. 2019;78:79-91.
Ixodidae	Ixodes	Ixodes frontalis	Morphological	Germany	48.71	9.211	Vegetation			Drehmann M, Chitimia-Dobler L, Lindau A, Frank A, Mai S, Fachet K, et al. Ixodes frontalis: a neglected but ubiquitous tick species in Germany. Exp. Appl. Acarol. 2019;78:79-91.
Ixodidae	Ixodes	Ixodes frontalis	Morphological	Germany	48.771	9.213	Vegetation			Drehmann M, Chitimia-Dobler L, Lindau A, Frank A, Mai S, Fachet K, et al. Ixodes frontalis: a neglected but ubiquitous tick species in Germany. Exp. Appl. Acarol. 2019;78:79-91.
Ixodidae	Ixodes	Ixodes frontalis	Morphological	Germany	48.753	9.214	Vegetation			Drehmann M, Chitimia-Dobler L, Lindau A, Frank A, Mai S, Fachet K, et al. Ixodes frontalis: a neglected but ubiquitous tick species in Germany. Exp. Appl. Acarol. 2019;78:79-91.
Ixodidae	Ixodes	Ixodes frontalis	Morphological	Germany	48.779	9.214	Vegetation			Drehmann M, Chitimia-Dobler L, Lindau A, Frank A, Mai S, Fachet K, et al. Ixodes frontalis: a neglected but ubiquitous tick species in Germany. Exp. Appl. Acarol. 2019;78:79-91.
Ixodidae	Ixodes	Ixodes frontalis	Morphological	Germany	48.748	9.215	Vegetation			Drehmann M, Chitimia-Dobler L, Lindau A, Frank A, Mai S, Fachet K, et al. Ixodes frontalis: a neglected but ubiquitous tick species in Germany. Exp. Appl. Acarol. 2019;78:79-91.
Ixodidae	Ixodes	Ixodes frontalis	Morphological	Germany	48.776	9.218	Vegetation			Drehmann M, Chitimia-Dobler L, Lindau A, Frank A, Mai S, Fachet K, et al. Ixodes frontalis: a neglected but ubiquitous tick species in Germany. Exp. Appl. Acarol. 2019;78:79-91.
Ixodidae	Ixodes	Ixodes frontalis	Morphological	Germany	48.769	9.23	Vegetation			Drehmann M, Chitimia-Dobler L, Lindau A, Frank A, Mai S, Fachet K, et al. Ixodes frontalis: a neglected but ubiquitous tick species in Germany. Exp. Appl. Acarol. 2019;78:79-91.
Ixodidae	Ixodes	Ixodes frontalis	Morphological	Germany	48.762	9.234	Vegetation			Drehmann M, Chitimia-Dobler L, Lindau A, Frank A, Mai S, Fachet K, et al. Ixodes frontalis: a neglected but ubiquitous tick species in Germany. Exp. Appl. Acarol. 2019;78:79-91.
Ixodidae	Ixodes	Ixodes frontalis	Morphological	Germany	48.858	9.254	Vegetation			Drehmann M, Chitimia-Dobler L, Lindau A, Frank A, Mai S, Fachet K, et al. Ixodes frontalis: a neglected but ubiquitous tick species in Germany. Exp. Appl. Acarol. 2019;78:79-91.
Ixodidae	Ixodes	Ixodes frontalis	Morphological	Germany	51.311	9.403	Vegetation			Drehmann M, Chitimia-Dobler L, Lindau A, Frank A, Mai S, Fachet K, et al. Ixodes frontalis: a neglected but ubiquitous tick species in Germany. Exp. Appl. Acarol. 2019;78:79-91.
Ixodidae	Ixodes	Ixodes frontalis	Morphological	Germany	49.005	9.454	Vegetation			Drehmann M, Chitimia-Dobler L, Lindau A, Frank A, Mai S, Fachet K, et al. Ixodes frontalis: a neglected but ubiquitous tick species in Germany. Exp. Appl. Acarol. 2019;78:79-91.
Ixodidae	Ixodes	Ixodes frontalis	Morphological	Germany	52.354	9.68	Vegetation			Drehmann M, Chitimia-Dobler L, Lindau A, Frank A, Mai S, Fachet K, et al. Ixodes frontalis: a neglected but ubiquitous tick species in Germany. Exp. Appl. Acarol. 2019;78:79-91.
Ixodidae	Ixodes	Ixodes frontalis	Morphological	Germany	52.426	9.682	Vegetation			Drehmann M, Chitimia-Dobler L, Lindau A, Frank A, Mai S, Fachet K, et al. Ixodes frontalis: a neglected but ubiquitous tick species in Germany. Exp. Appl. Acarol. 2019;78:79-91.
Ixodidae	Ixodes	Ixodes frontalis	Morphological	Germany	52.34	9.705	Vegetation			Drehmann M, Chitimia-Dobler L, Lindau A, Frank A, Mai S, Fachet K, et al. Ixodes frontalis: a neglected but ubiquitous tick species in Germany. Exp. Appl. Acarol. 2019;78:79-91.
Ixodidae	Ixodes	Ixodes frontalis	Morphological	Germany	52.385	9.708	Vegetation			Drehmann M, Chitimia-Dobler L, Lindau A, Frank A, Mai S, Fachet K, et al. Ixodes frontalis: a neglected but ubiquitous tick species in Germany. Exp. Appl. Acarol. 2019;78:79-91.
Ixodidae	Ixodes	Ixodes frontalis	Morphological	Germany	52.365	9.738	Vegetation			Drehmann M, Chitimia-Dobler L, Lindau A, Frank A, Mai S, Fachet K, et al. Ixodes frontalis: a neglected but ubiquitous tick species in Germany. Exp. Appl. Acarol. 2019;78:79-91.
Ixodidae	Ixodes	Ixodes frontalis	Morphological	Germany	52.327	9.752	Vegetation			Drehmann M, Chitimia-Dobler L, Lindau A, Frank A, Mai S, Fachet K, et al. Ixodes frontalis: a neglected but ubiquitous tick species in Germany. Exp. Appl. Acarol. 2019;78:79-91.
Ixodidae	Ixodes	Ixodes frontalis	Morphological	Germany	52.347	9.803	Vegetation			Drehmann M, Chitimia-Dobler L, Lindau A, Frank A, Mai S, Fachet K, et al. Ixodes frontalis: a neglected but ubiquitous tick species in Germany. Exp. Appl. Acarol. 2019;78:79-91.
Ixodidae	Ixodes	Ixodes frontalis	Morphological	Germany	52.403	9.832	Vegetation			Drehmann M, Chitimia-Dobler L, Lindau A, Frank A, Mai S, Fachet K, et al. Ixodes frontalis: a neglected but ubiquitous tick species in Germany. Exp. Appl. Acarol. 2019;78:79-91.
Ixodidae	Ixodes	Ixodes frontalis	Morphological	Germany	52.983	10.52	Vegetation			Drehmann M, Chitimia-Dobler L, Lindau A, Frank A, Mai S, Fachet K, et al. Ixodes frontalis: a neglected but ubiquitous tick species in Germany. Exp. Appl. Acarol. 2019;78:79-91.
Ixodidae	Dermacentor	Dermacentor reticulatus	Morphological	Austria	47.8734	16.6443	Vegetation			Duscher GG, Hodžić A, Weiler M, Vaux AG, Rudolf I, Sixl W, et al. First report of Rickettsia raoultii in field collected Dermacentor reticulatus ticks from Austria. Ticks Tick Borne Dis. 2016;7:720-722.
Ixodidae	Dermacentor	Dermacentor reticulatus	Morphological	Austria	48.3568	16.3076	Vegetation			Duscher GG, Hodžić A, Weiler M, Vaux AG, Rudolf I, Sixl W, et al. First report of Rickettsia raoultii in field collected Dermacentor reticulatus ticks from Austria. Ticks Tick Borne Dis. 2016;7:720-722.
Ixodidae	Dermacentor	Dermacentor reticulatus	Morphological	Austria	48.3598	16.0976	Vegetation			Duscher GG, Hodžić A, Weiler M, Vaux AG, Rudolf I, Sixl W, et al. First report of Rickettsia raoultii in field collected Dermacentor reticulatus ticks from Austria. Ticks Tick Borne Dis. 2016;7:720-722.
Ixodidae	Dermacentor	Dermacentor reticulatus	Morphological	Austria	48.3611	16.2995	Vegetation			Duscher GG, Hodžić A, Weiler M, Vaux AG, Rudolf I, Sixl W, et al. First report of Rickettsia raoultii in field collected Dermacentor reticulatus ticks from Austria. Ticks Tick Borne Dis. 2016;7:720-722.
Ixodidae	Dermacentor	Dermacentor reticulatus	Morphological	Austria	48.3726	16.2359	Vegetation			Duscher GG, Hodžić A, Weiler M, Vaux AG, Rudolf I, Sixl W, et al. First report of Rickettsia raoultii in field collected Dermacentor reticulatus ticks from Austria. Ticks Tick Borne Dis. 2016;7:720-722.
Ixodidae	Dermacentor	Dermacentor reticulatus	Morphological	Austria	48.3776	16.1791	Vegetation			Duscher GG, Hodžić A, Weiler M, Vaux AG, Rudolf I, Sixl W, et al. First report of Rickettsia raoultii in field collected Dermacentor reticulatus ticks from Austria. Ticks Tick Borne Dis. 2016;7:720-722.
Ixodidae	Dermacentor	Dermacentor reticulatus	Morphological	Austria	48.4665	16.8652	Vegetation			Duscher GG, Hodžić A, Weiler M, Vaux AG, Rudolf I, Sixl W, et al. First report of Rickettsia raoultii in field collected Dermacentor reticulatus ticks from Austria. Ticks Tick Borne Dis. 2016;7:720-722.
Ixodidae	Dermacentor	Dermacentor reticulatus	Morphological	Austria	48.6577	16.9125	Vegetation			Duscher GG, Hodžić A, Weiler M, Vaux AG, Rudolf I, Sixl W, et al. First report of Rickettsia raoultii in field collected Dermacentor reticulatus ticks from Austria. Ticks Tick Borne Dis. 2016;7:720-722.
Ixodidae	Ixodes	Ixodes ricinus	Morphological	Poland	52.1192	16.7473	Host	Rodentia	Apodemus agrarius	Dwużnik D, Mierzejewska EJ, Alsarraf M, Bajer A. A new focus of the tick Haemaphysalis concinna in Western Poland. Exp. Appl. Acarol. 2019;78:93-112.
Ixodidae	Ixodes	Ixodes ricinus	Morphological	Poland	52.1485	16.1141	Host	Rodentia	Apodemus agrarius	Dwużnik D, Mierzejewska EJ, Alsarraf M, Bajer A. A new focus of the tick Haemaphysalis concinna in Western Poland. Exp. Appl. Acarol. 2019;78:93-112.
Ixodidae	Ixodes	Ixodes ricinus	Morphological	Poland	52.1485	16.1141	Host	Rodentia	Apodemus agrarius	Dwużnik D, Mierzejewska EJ, Alsarraf M, Bajer A. A new focus of the tick Haemaphysalis concinna in Western Poland. Exp. Appl. Acarol. 2019;78:93-112.
Ixodidae	Ixodes	Ixodes ricinus	Morphological	Poland	52.1192	16.7473	Host	Rodentia	Apodemus flavicollis	Dwużnik D, Mierzejewska EJ, Alsarraf M, Bajer A. A new focus of the tick Haemaphysalis concinna in Western Poland. Exp. Appl. Acarol. 2019;78:93-112.
Ixodidae	Ixodes	Ixodes ricinus	Morphological	Poland	52.1485	16.1141	Host	Rodentia	Apodemus flavicollis	Dwużnik D, Mierzejewska EJ, Alsarraf M, Bajer A. A new focus of the tick Haemaphysalis concinna in Western Poland. Exp. Appl. Acarol. 2019;78:93-112.
Ixodidae	Ixodes	Ixodes ricinus	Morphological	Poland	52.1192	16.7473	Host	Rodentia	Apodemus sylvaticus	Dwużnik D, Mierzejewska EJ, Alsarraf M, Bajer A. A new focus of the tick Haemaphysalis concinna in Western Poland. Exp. Appl. Acarol. 2019;78:93-112.
Ixodidae	Ixodes	Ixodes ricinus	Morphological	Poland	52.1485	16.1141	Host	Rodentia	Apodemus sylvaticus	Dwużnik D, Mierzejewska EJ, Alsarraf M, Bajer A. A new focus of the tick Haemaphysalis concinna in Western Poland. Exp. Appl. Acarol. 2019;78:93-112.
Ixodidae	Ixodes	Ixodes ricinus	Morphological	Poland	52.1485	16.1141	Host	Rodentia	Apodemus sylvaticus	Dwużnik D, Mierzejewska EJ, Alsarraf M, Bajer A. A new focus of the tick Haemaphysalis concinna in Western Poland. Exp. Appl. Acarol. 2019;78:93-112.
Ixodidae	Ixodes	Ixodes ricinus	Morphological	Poland	52.1485	16.1141	Host	Rodentia	Microtus	Dwużnik D, Mierzejewska EJ, Alsarraf M, Bajer A. A new focus of the tick Haemaphysalis concinna in Western Poland. Exp. Appl. Acarol. 2019;78:93-112.
Ixodidae	Ixodes	Ixodes ricinus	Morphological	Poland	52.1192	16.7473	Host	Rodentia	Microtus	Dwużnik D, Mierzejewska EJ, Alsarraf M, Bajer A. A new focus of the tick Haemaphysalis concinna in Western Poland. Exp. Appl. Acarol. 2019;78:93-112.
Ixodidae	Ixodes	Ixodes ricinus	Morphological	Poland	52.1192	16.7473	Host	Rodentia	Microtus agrestis	Dwużnik D, Mierzejewska EJ, Alsarraf M, Bajer A. A new focus of the tick Haemaphysalis concinna in Western Poland. Exp. Appl. Acarol. 2019;78:93-112.
Ixodidae	Ixodes	Ixodes ricinus	Morphological	Poland	52.1485	16.1141	Host	Rodentia	Microtus agrestis	Dwużnik D, Mierzejewska EJ, Alsarraf M, Bajer A. A new focus of the tick Haemaphysalis concinna in Western Poland. Exp. Appl. Acarol. 2019;78:93-112.
Ixodidae	Ixodes	Ixodes ricinus	Morphological	Poland	52.1192	16.7473	Host	Rodentia	Microtus arvalis	Dwużnik D, Mierzejewska EJ, Alsarraf M, Bajer A. A new focus of the tick Haemaphysalis concinna in Western Poland. Exp. Appl. Acarol. 2019;78:93-112.
Ixodidae	Ixodes	Ixodes ricinus	Morphological	Poland	52.1485	16.1141	Host	Rodentia	Microtus arvalis	Dwużnik D, Mierzejewska EJ, Alsarraf M, Bajer A. A new focus of the tick Haemaphysalis concinna in Western Poland. Exp. Appl. Acarol. 2019;78:93-112.
Ixodidae	Ixodes	Ixodes ricinus	Morphological	Poland	52.1192	16.7473	Host	Rodentia	Microtus oeconomus	Dwużnik D, Mierzejewska EJ, Alsarraf M, Bajer A. A new focus of the tick Haemaphysalis concinna in Western Poland. Exp. Appl. Acarol. 2019;78:93-112.
Ixodidae	Ixodes	Ixodes ricinus	Morphological	Poland	52.1485	16.1141	Host	Rodentia	Microtus oeconomus	Dwużnik D, Mierzejewska EJ, Alsarraf M, Bajer A. A new focus of the tick Haemaphysalis concinna in Western Poland. Exp. Appl. Acarol. 2019;78:93-112.
Ixodidae	Ixodes	Ixodes ricinus	Morphological	Poland	52.1485	16.1141	Host	Rodentia	Microtus oeconomus	Dwużnik D, Mierzejewska EJ, Alsarraf M, Bajer A. A new focus of the tick Haemaphysalis concinna in Western Poland. Exp. Appl. Acarol. 2019;78:93-112.
Ixodidae	Dermacentor	Dermacentor reticulatus	Morphological	Poland	52.1485	16.1141	Host	Rodentia	Apodemus agrarius	Dwużnik D, Mierzejewska EJ, Alsarraf M, Bajer A. A new focus of the tick Haemaphysalis concinna in Western Poland. Exp. Appl. Acarol. 2019;78:93-112.
Ixodidae	Dermacentor	Dermacentor reticulatus	Morphological	Poland	52.1485	16.1141	Host	Rodentia	Microtus oeconomus	Dwużnik D, Mierzejewska EJ, Alsarraf M, Bajer A. A new focus of the tick Haemaphysalis concinna in Western Poland. Exp. Appl. Acarol. 2019;78:93-112.
Ixodidae	Dermacentor	Dermacentor reticulatus	Morphological	Poland	52.1485	16.1141	Host	Rodentia	Microtus oeconomus	Dwużnik D, Mierzejewska EJ, Alsarraf M, Bajer A. A new focus of the tick Haemaphysalis concinna in Western Poland. Exp. Appl. Acarol. 2019;78:93-112.
Ixodidae	Haemaphysalis	Haemaphysalis concinna	Genetic	Poland	52.1485	16.1141	Host	Rodentia	Apodemus agrarius	Dwużnik D, Mierzejewska EJ, Alsarraf M, Bajer A. A new focus of the tick Haemaphysalis concinna in Western Poland. Exp. Appl. Acarol. 2019;78:93-112.
Ixodidae	Haemaphysalis	Haemaphysalis concinna	Genetic	Poland	52.1485	16.1141	Host	Rodentia	Microtus	Dwużnik D, Mierzejewska EJ, Alsarraf M, Bajer A. A new focus of the tick Haemaphysalis concinna in Western Poland. Exp. Appl. Acarol. 2019;78:93-112.
Ixodidae	Haemaphysalis	Haemaphysalis concinna	Genetic	Poland	52.1485	16.1141	Host	Rodentia	Microtus agrestis	Dwużnik D, Mierzejewska EJ, Alsarraf M, Bajer A. A new focus of the tick Haemaphysalis concinna in Western Poland. Exp. Appl. Acarol. 2019;78:93-112.
Ixodidae	Haemaphysalis	Haemaphysalis concinna	Genetic	Poland	52.1485	16.1141	Host	Rodentia	Microtus arvalis	Dwużnik D, Mierzejewska EJ, Alsarraf M, Bajer A. A new focus of the tick Haemaphysalis concinna in Western Poland. Exp. Appl. Acarol. 2019;78:93-112.
Ixodidae	Haemaphysalis	Haemaphysalis concinna	Genetic	Poland	52.1485	16.1141	Host	Rodentia	Microtus oeconomus	Dwużnik D, Mierzejewska EJ, Alsarraf M, Bajer A. A new focus of the tick Haemaphysalis concinna in Western Poland. Exp. Appl. Acarol. 2019;78:93-112.
Ixodidae	Haemaphysalis	Haemaphysalis concinna	Genetic	Poland	52.1485	16.1141	Vegetation			Dwużnik D, Mierzejewska EJ, Alsarraf M, Bajer A. A new focus of the tick Haemaphysalis concinna in Western Poland. Exp. Appl. Acarol. 2019;78:93-112.
Ixodidae	Dermacentor	Dermacentor reticulatus	Morphological	Poland	51.0163	16.755	Vegetation			Dwużnik-Szarek D, Mierzejewska EJ, Rodo A, Goździk K, Behnke-Borowczyk J, Kiewra D, et al. Monitoring the expansion of Dermacentor reticulatus and occurrence of canine babesiosis in Poland in 2016–2018. Parasites Vectors. 2021;14:267.
Ixodidae	Dermacentor	Dermacentor reticulatus	Morphological	Poland	51.0883	21.2293	Vegetation			Dwużnik-Szarek D, Mierzejewska EJ, Rodo A, Goździk K, Behnke-Borowczyk J, Kiewra D, et al. Monitoring the expansion of Dermacentor reticulatus and occurrence of canine babesiosis in Poland in 2016–2018. Parasites Vectors. 2021;14:267.
Ixodidae	Dermacentor	Dermacentor reticulatus	Morphological	Poland	51.0969	16.83	Vegetation			Dwużnik-Szarek D, Mierzejewska EJ, Rodo A, Goździk K, Behnke-Borowczyk J, Kiewra D, et al. Monitoring the expansion of Dermacentor reticulatus and occurrence of canine babesiosis in Poland in 2016–2018. Parasites Vectors. 2021;14:267.
Ixodidae	Dermacentor	Dermacentor reticulatus	Morphological	Poland	51.1118	16.5645	Vegetation			Dwużnik-Szarek D, Mierzejewska EJ, Rodo A, Goździk K, Behnke-Borowczyk J, Kiewra D, et al. Monitoring the expansion of Dermacentor reticulatus and occurrence of canine babesiosis in Poland in 2016–2018. Parasites Vectors. 2021;14:267.
Ixodidae	Dermacentor	Dermacentor reticulatus	Morphological	Poland	51.1183	16.7869	Vegetation			Dwużnik-Szarek D, Mierzejewska EJ, Rodo A, Goździk K, Behnke-Borowczyk J, Kiewra D, et al. Monitoring the expansion of Dermacentor reticulatus and occurrence of canine babesiosis in Poland in 2016–2018. Parasites Vectors. 2021;14:267.
Ixodidae	Dermacentor	Dermacentor reticulatus	Morphological	Poland	51.1281	16.8627	Vegetation			Dwużnik-Szarek D, Mierzejewska EJ, Rodo A, Goździk K, Behnke-Borowczyk J, Kiewra D, et al. Monitoring the expansion of Dermacentor reticulatus and occurrence of canine babesiosis in Poland in 2016–2018. Parasites Vectors. 2021;14:267.
Ixodidae	Dermacentor	Dermacentor reticulatus	Morphological	Poland	51.1472	21.3821	Vegetation			Dwużnik-Szarek D, Mierzejewska EJ, Rodo A, Goździk K, Behnke-Borowczyk J, Kiewra D, et al. Monitoring the expansion of Dermacentor reticulatus and occurrence of canine babesiosis in Poland in 2016–2018. Parasites Vectors. 2021;14:267.
Ixodidae	Dermacentor	Dermacentor reticulatus	Morphological	Poland	51.1501	16.8292	Vegetation			Dwużnik-Szarek D, Mierzejewska EJ, Rodo A, Goździk K, Behnke-Borowczyk J, Kiewra D, et al. Monitoring the expansion of Dermacentor reticulatus and occurrence of canine babesiosis in Poland in 2016–2018. Parasites Vectors. 2021;14:267.
Ixodidae	Dermacentor	Dermacentor reticulatus	Morphological	Poland	51.153	21.2363	Vegetation			Dwużnik-Szarek D, Mierzejewska EJ, Rodo A, Goździk K, Behnke-Borowczyk J, Kiewra D, et al. Monitoring the expansion of Dermacentor reticulatus and occurrence of canine babesiosis in Poland in 2016–2018. Parasites Vectors. 2021;14:267.
Ixodidae	Dermacentor	Dermacentor reticulatus	Morphological	Poland	51.1574	16.9759	Vegetation			Dwużnik-Szarek D, Mierzejewska EJ, Rodo A, Goździk K, Behnke-Borowczyk J, Kiewra D, et al. Monitoring the expansion of Dermacentor reticulatus and occurrence of canine babesiosis in Poland in 2016–2018. Parasites Vectors. 2021;14:267.
Ixodidae	Dermacentor	Dermacentor reticulatus	Morphological	Poland	51.1753	21.0763	Vegetation			Dwużnik-Szarek D, Mierzejewska EJ, Rodo A, Goździk K, Behnke-Borowczyk J, Kiewra D, et al. Monitoring the expansion of Dermacentor reticulatus and occurrence of canine babesiosis in Poland in 2016–2018. Parasites Vectors. 2021;14:267.
Ixodidae	Dermacentor	Dermacentor reticulatus	Morphological	Poland	51.1761	20.2058	Vegetation			Dwużnik-Szarek D, Mierzejewska EJ, Rodo A, Goździk K, Behnke-Borowczyk J, Kiewra D, et al. Monitoring the expansion of Dermacentor reticulatus and occurrence of canine babesiosis in Poland in 2016–2018. Parasites Vectors. 2021;14:267.
Ixodidae	Dermacentor	Dermacentor reticulatus	Morphological	Poland	51.194	17.0333	Vegetation			Dwużnik-Szarek D, Mierzejewska EJ, Rodo A, Goździk K, Behnke-Borowczyk J, Kiewra D, et al. Monitoring the expansion of Dermacentor reticulatus and occurrence of canine babesiosis in Poland in 2016–2018. Parasites Vectors. 2021;14:267.
Ixodidae	Dermacentor	Dermacentor reticulatus	Morphological	Poland	51.2	17.0891	Vegetation			Dwużnik-Szarek D, Mierzejewska EJ, Rodo A, Goździk K, Behnke-Borowczyk J, Kiewra D, et al. Monitoring the expansion of Dermacentor reticulatus and occurrence of canine babesiosis in Poland in 2016–2018. Parasites Vectors. 2021;14:267.
Ixodidae	Dermacentor	Dermacentor reticulatus	Morphological	Poland	51.2002	17	Vegetation			Dwużnik-Szarek D, Mierzejewska EJ, Rodo A, Goździk K, Behnke-Borowczyk J, Kiewra D, et al. Monitoring the expansion of Dermacentor reticulatus and occurrence of canine babesiosis in Poland in 2016–2018. Parasites Vectors. 2021;14:267.
Ixodidae	Dermacentor	Dermacentor reticulatus	Morphological	Poland	51.2108	21.6187	Vegetation			Dwużnik-Szarek D, Mierzejewska EJ, Rodo A, Goździk K, Behnke-Borowczyk J, Kiewra D, et al. Monitoring the expansion of Dermacentor reticulatus and occurrence of canine babesiosis in Poland in 2016–2018. Parasites Vectors. 2021;14:267.
Ixodidae	Dermacentor	Dermacentor reticulatus	Morphological	Poland	51.2203	20.8786	Vegetation			Dwużnik-Szarek D, Mierzejewska EJ, Rodo A, Goździk K, Behnke-Borowczyk J, Kiewra D, et al. Monitoring the expansion of Dermacentor reticulatus and occurrence of canine babesiosis in Poland in 2016–2018. Parasites Vectors. 2021;14:267.
Ixodidae	Dermacentor	Dermacentor reticulatus	Morphological	Poland	51.2257	16.4407	Vegetation			Dwużnik-Szarek D, Mierzejewska EJ, Rodo A, Goździk K, Behnke-Borowczyk J, Kiewra D, et al. Monitoring the expansion of Dermacentor reticulatus and occurrence of canine babesiosis in Poland in 2016–2018. Parasites Vectors. 2021;14:267.
Ixodidae	Dermacentor	Dermacentor reticulatus	Morphological	Poland	51.2305	20.8696	Vegetation			Dwużnik-Szarek D, Mierzejewska EJ, Rodo A, Goździk K, Behnke-Borowczyk J, Kiewra D, et al. Monitoring the expansion of Dermacentor reticulatus and occurrence of canine babesiosis in Poland in 2016–2018. Parasites Vectors. 2021;14:267.
Ixodidae	Dermacentor	Dermacentor reticulatus	Morphological	Poland	51.2371	17.0579	Vegetation			Dwużnik-Szarek D, Mierzejewska EJ, Rodo A, Goździk K, Behnke-Borowczyk J, Kiewra D, et al. Monitoring the expansion of Dermacentor reticulatus and occurrence of canine babesiosis in Poland in 2016–2018. Parasites Vectors. 2021;14:267.
Ixodidae	Dermacentor	Dermacentor reticulatus	Morphological	Poland	51.241	21.1805	Vegetation			Dwużnik-Szarek D, Mierzejewska EJ, Rodo A, Goździk K, Behnke-Borowczyk J, Kiewra D, et al. Monitoring the expansion of Dermacentor reticulatus and occurrence of canine babesiosis in Poland in 2016–2018. Parasites Vectors. 2021;14:267.
Ixodidae	Dermacentor	Dermacentor reticulatus	Morphological	Poland	51.244	16.4281	Vegetation			Dwużnik-Szarek D, Mierzejewska EJ, Rodo A, Goździk K, Behnke-Borowczyk J, Kiewra D, et al. Monitoring the expansion of Dermacentor reticulatus and occurrence of canine babesiosis in Poland in 2016–2018. Parasites Vectors. 2021;14:267.
Ixodidae	Dermacentor	Dermacentor reticulatus	Morphological	Poland	51.2449	17.0318	Vegetation			Dwużnik-Szarek D, Mierzejewska EJ, Rodo A, Goździk K, Behnke-Borowczyk J, Kiewra D, et al. Monitoring the expansion of Dermacentor reticulatus and occurrence of canine babesiosis in Poland in 2016–2018. Parasites Vectors. 2021;14:267.
Ixodidae	Dermacentor	Dermacentor reticulatus	Morphological	Poland	51.2454	16.4495	Vegetation			Dwużnik-Szarek D, Mierzejewska EJ, Rodo A, Goździk K, Behnke-Borowczyk J, Kiewra D, et al. Monitoring the expansion of Dermacentor reticulatus and occurrence of canine babesiosis in Poland in 2016–2018. Parasites Vectors. 2021;14:267.
Ixodidae	Dermacentor	Dermacentor reticulatus	Morphological	Poland	51.2461	20.7878	Vegetation			Dwużnik-Szarek D, Mierzejewska EJ, Rodo A, Goździk K, Behnke-Borowczyk J, Kiewra D, et al. Monitoring the expansion of Dermacentor reticulatus and occurrence of canine babesiosis in Poland in 2016–2018. Parasites Vectors. 2021;14:267.
Ixodidae	Dermacentor	Dermacentor reticulatus	Morphological	Poland	51.2602	16.6959	Vegetation			Dwużnik-Szarek D, Mierzejewska EJ, Rodo A, Goździk K, Behnke-Borowczyk J, Kiewra D, et al. Monitoring the expansion of Dermacentor reticulatus and occurrence of canine babesiosis in Poland in 2016–2018. Parasites Vectors. 2021;14:267.
Ixodidae	Dermacentor	Dermacentor reticulatus	Morphological	Poland	51.3173	20.7684	Vegetation			Dwużnik-Szarek D, Mierzejewska EJ, Rodo A, Goździk K, Behnke-Borowczyk J, Kiewra D, et al. Monitoring the expansion of Dermacentor reticulatus and occurrence of canine babesiosis in Poland in 2016–2018. Parasites Vectors. 2021;14:267.
Ixodidae	Dermacentor	Dermacentor reticulatus	Morphological	Poland	51.3216	20.6641	Vegetation			Dwużnik-Szarek D, Mierzejewska EJ, Rodo A, Goździk K, Behnke-Borowczyk J, Kiewra D, et al. Monitoring the expansion of Dermacentor reticulatus and occurrence of canine babesiosis in Poland in 2016–2018. Parasites Vectors. 2021;14:267.
Ixodidae	Dermacentor	Dermacentor reticulatus	Morphological	Poland	51.3242	21.0745	Vegetation			Dwużnik-Szarek D, Mierzejewska EJ, Rodo A, Goździk K, Behnke-Borowczyk J, Kiewra D, et al. Monitoring the expansion of Dermacentor reticulatus and occurrence of canine babesiosis in Poland in 2016–2018. Parasites Vectors. 2021;14:267.
Ixodidae	Dermacentor	Dermacentor reticulatus	Morphological	Poland	51.3253	20.6788	Vegetation			Dwużnik-Szarek D, Mierzejewska EJ, Rodo A, Goździk K, Behnke-Borowczyk J, Kiewra D, et al. Monitoring the expansion of Dermacentor reticulatus and occurrence of canine babesiosis in Poland in 2016–2018. Parasites Vectors. 2021;14:267.
Ixodidae	Dermacentor	Dermacentor reticulatus	Morphological	Poland	51.3271	20.7807	Vegetation			Dwużnik-Szarek D, Mierzejewska EJ, Rodo A, Goździk K, Behnke-Borowczyk J, Kiewra D, et al. Monitoring the expansion of Dermacentor reticulatus and occurrence of canine babesiosis in Poland in 2016–2018. Parasites Vectors. 2021;14:267.
Ixodidae	Dermacentor	Dermacentor reticulatus	Morphological	Poland	51.3343	21.5902	Vegetation			Dwużnik-Szarek D, Mierzejewska EJ, Rodo A, Goździk K, Behnke-Borowczyk J, Kiewra D, et al. Monitoring the expansion of Dermacentor reticulatus and occurrence of canine babesiosis in Poland in 2016–2018. Parasites Vectors. 2021;14:267.
Ixodidae	Dermacentor	Dermacentor reticulatus	Morphological	Poland	51.3354	21.5903	Vegetation			Dwużnik-Szarek D, Mierzejewska EJ, Rodo A, Goździk K, Behnke-Borowczyk J, Kiewra D, et al. Monitoring the expansion of Dermacentor reticulatus and occurrence of canine babesiosis in Poland in 2016–2018. Parasites Vectors. 2021;14:267.
Ixodidae	Dermacentor	Dermacentor reticulatus	Morphological	Poland	51.3475	20.7951	Vegetation			Dwużnik-Szarek D, Mierzejewska EJ, Rodo A, Goździk K, Behnke-Borowczyk J, Kiewra D, et al. Monitoring the expansion of Dermacentor reticulatus and occurrence of canine babesiosis in Poland in 2016–2018. Parasites Vectors. 2021;14:267.
Ixodidae	Dermacentor	Dermacentor reticulatus	Morphological	Poland	51.3593	16.6367	Vegetation			Dwużnik-Szarek D, Mierzejewska EJ, Rodo A, Goździk K, Behnke-Borowczyk J, Kiewra D, et al. Monitoring the expansion of Dermacentor reticulatus and occurrence of canine babesiosis in Poland in 2016–2018. Parasites Vectors. 2021;14:267.
Ixodidae	Dermacentor	Dermacentor reticulatus	Morphological	Poland	51.3612	16.1558	Vegetation			Dwużnik-Szarek D, Mierzejewska EJ, Rodo A, Goździk K, Behnke-Borowczyk J, Kiewra D, et al. Monitoring the expansion of Dermacentor reticulatus and occurrence of canine babesiosis in Poland in 2016–2018. Parasites Vectors. 2021;14:267.
Ixodidae	Dermacentor	Dermacentor reticulatus	Morphological	Poland	51.3778	17.2422	Vegetation			Dwużnik-Szarek D, Mierzejewska EJ, Rodo A, Goździk K, Behnke-Borowczyk J, Kiewra D, et al. Monitoring the expansion of Dermacentor reticulatus and occurrence of canine babesiosis in Poland in 2016–2018. Parasites Vectors. 2021;14:267.
Ixodidae	Dermacentor	Dermacentor reticulatus	Morphological	Poland	51.3887	16.6354	Vegetation			Dwużnik-Szarek D, Mierzejewska EJ, Rodo A, Goździk K, Behnke-Borowczyk J, Kiewra D, et al. Monitoring the expansion of Dermacentor reticulatus and occurrence of canine babesiosis in Poland in 2016–2018. Parasites Vectors. 2021;14:267.
Ixodidae	Dermacentor	Dermacentor reticulatus	Morphological	Poland	51.3997	17.0987	Vegetation			Dwużnik-Szarek D, Mierzejewska EJ, Rodo A, Goździk K, Behnke-Borowczyk J, Kiewra D, et al. Monitoring the expansion of Dermacentor reticulatus and occurrence of canine babesiosis in Poland in 2016–2018. Parasites Vectors. 2021;14:267.
Ixodidae	Dermacentor	Dermacentor reticulatus	Morphological	Poland	51.4124	20.973	Vegetation			Dwużnik-Szarek D, Mierzejewska EJ, Rodo A, Goździk K, Behnke-Borowczyk J, Kiewra D, et al. Monitoring the expansion of Dermacentor reticulatus and occurrence of canine babesiosis in Poland in 2016–2018. Parasites Vectors. 2021;14:267.
Ixodidae	Dermacentor	Dermacentor reticulatus	Morphological	Poland	51.4199	20.9481	Vegetation			Dwużnik-Szarek D, Mierzejewska EJ, Rodo A, Goździk K, Behnke-Borowczyk J, Kiewra D, et al. Monitoring the expansion of Dermacentor reticulatus and occurrence of canine babesiosis in Poland in 2016–2018. Parasites Vectors. 2021;14:267.
Ixodidae	Dermacentor	Dermacentor reticulatus	Morphological	Poland	51.4205	20.9634	Vegetation			Dwużnik-Szarek D, Mierzejewska EJ, Rodo A, Goździk K, Behnke-Borowczyk J, Kiewra D, et al. Monitoring the expansion of Dermacentor reticulatus and occurrence of canine babesiosis in Poland in 2016–2018. Parasites Vectors. 2021;14:267.
Ixodidae	Dermacentor	Dermacentor reticulatus	Morphological	Poland	51.4236	20.2824	Vegetation			Dwużnik-Szarek D, Mierzejewska EJ, Rodo A, Goździk K, Behnke-Borowczyk J, Kiewra D, et al. Monitoring the expansion of Dermacentor reticulatus and occurrence of canine babesiosis in Poland in 2016–2018. Parasites Vectors. 2021;14:267.
Ixodidae	Dermacentor	Dermacentor reticulatus	Morphological	Poland	51.4308	15.884	Vegetation			Dwużnik-Szarek D, Mierzejewska EJ, Rodo A, Goździk K, Behnke-Borowczyk J, Kiewra D, et al. Monitoring the expansion of Dermacentor reticulatus and occurrence of canine babesiosis in Poland in 2016–2018. Parasites Vectors. 2021;14:267.
Ixodidae	Dermacentor	Dermacentor reticulatus	Morphological	Poland	51.4433	20.4719	Vegetation			Dwużnik-Szarek D, Mierzejewska EJ, Rodo A, Goździk K, Behnke-Borowczyk J, Kiewra D, et al. Monitoring the expansion of Dermacentor reticulatus and occurrence of canine babesiosis in Poland in 2016–2018. Parasites Vectors. 2021;14:267.
Ixodidae	Dermacentor	Dermacentor reticulatus	Morphological	Poland	51.4467	20.6754	Vegetation			Dwużnik-Szarek D, Mierzejewska EJ, Rodo A, Goździk K, Behnke-Borowczyk J, Kiewra D, et al. Monitoring the expansion of Dermacentor reticulatus and occurrence of canine babesiosis in Poland in 2016–2018. Parasites Vectors. 2021;14:267.
Ixodidae	Dermacentor	Dermacentor reticulatus	Morphological	Poland	51.4506	21.9569	Vegetation			Dwużnik-Szarek D, Mierzejewska EJ, Rodo A, Goździk K, Behnke-Borowczyk J, Kiewra D, et al. Monitoring the expansion of Dermacentor reticulatus and occurrence of canine babesiosis in Poland in 2016–2018. Parasites Vectors. 2021;14:267.
Ixodidae	Dermacentor	Dermacentor reticulatus	Morphological	Poland	51.4513	20.4591	Vegetation			Dwużnik-Szarek D, Mierzejewska EJ, Rodo A, Goździk K, Behnke-Borowczyk J, Kiewra D, et al. Monitoring the expansion of Dermacentor reticulatus and occurrence of canine babesiosis in Poland in 2016–2018. Parasites Vectors. 2021;14:267.
Ixodidae	Dermacentor	Dermacentor reticulatus	Morphological	Poland	51.4639	21.0022	Vegetation			Dwużnik-Szarek D, Mierzejewska EJ, Rodo A, Goździk K, Behnke-Borowczyk J, Kiewra D, et al. Monitoring the expansion of Dermacentor reticulatus and occurrence of canine babesiosis in Poland in 2016–2018. Parasites Vectors. 2021;14:267.
Ixodidae	Dermacentor	Dermacentor reticulatus	Morphological	Poland	51.4643	15.951	Vegetation			Dwużnik-Szarek D, Mierzejewska EJ, Rodo A, Goździk K, Behnke-Borowczyk J, Kiewra D, et al. Monitoring the expansion of Dermacentor reticulatus and occurrence of canine babesiosis in Poland in 2016–2018. Parasites Vectors. 2021;14:267.
Ixodidae	Dermacentor	Dermacentor reticulatus	Morphological	Poland	51.4883	21.1753	Vegetation			Dwużnik-Szarek D, Mierzejewska EJ, Rodo A, Goździk K, Behnke-Borowczyk J, Kiewra D, et al. Monitoring the expansion of Dermacentor reticulatus and occurrence of canine babesiosis in Poland in 2016–2018. Parasites Vectors. 2021;14:267.
Ixodidae	Dermacentor	Dermacentor reticulatus	Morphological	Poland	51.4919	20.1076	Vegetation			Dwużnik-Szarek D, Mierzejewska EJ, Rodo A, Goździk K, Behnke-Borowczyk J, Kiewra D, et al. Monitoring the expansion of Dermacentor reticulatus and occurrence of canine babesiosis in Poland in 2016–2018. Parasites Vectors. 2021;14:267.
Ixodidae	Dermacentor	Dermacentor reticulatus	Morphological	Poland	51.5038	16.9622	Vegetation			Dwużnik-Szarek D, Mierzejewska EJ, Rodo A, Goździk K, Behnke-Borowczyk J, Kiewra D, et al. Monitoring the expansion of Dermacentor reticulatus and occurrence of canine babesiosis in Poland in 2016–2018. Parasites Vectors. 2021;14:267.
Ixodidae	Dermacentor	Dermacentor reticulatus	Morphological	Poland	51.5142	17.0428	Vegetation			Dwużnik-Szarek D, Mierzejewska EJ, Rodo A, Goździk K, Behnke-Borowczyk J, Kiewra D, et al. Monitoring the expansion of Dermacentor reticulatus and occurrence of canine babesiosis in Poland in 2016–2018. Parasites Vectors. 2021;14:267.
Ixodidae	Dermacentor	Dermacentor reticulatus	Morphological	Poland	51.5149	16.6443	Vegetation			Dwużnik-Szarek D, Mierzejewska EJ, Rodo A, Goździk K, Behnke-Borowczyk J, Kiewra D, et al. Monitoring the expansion of Dermacentor reticulatus and occurrence of canine babesiosis in Poland in 2016–2018. Parasites Vectors. 2021;14:267.
Ixodidae	Dermacentor	Dermacentor reticulatus	Morphological	Poland	51.5198	16.8677	Vegetation			Dwużnik-Szarek D, Mierzejewska EJ, Rodo A, Goździk K, Behnke-Borowczyk J, Kiewra D, et al. Monitoring the expansion of Dermacentor reticulatus and occurrence of canine babesiosis in Poland in 2016–2018. Parasites Vectors. 2021;14:267.
Ixodidae	Dermacentor	Dermacentor reticulatus	Morphological	Poland	51.5218	20.0579	Vegetation			Dwużnik-Szarek D, Mierzejewska EJ, Rodo A, Goździk K, Behnke-Borowczyk J, Kiewra D, et al. Monitoring the expansion of Dermacentor reticulatus and occurrence of canine babesiosis in Poland in 2016–2018. Parasites Vectors. 2021;14:267.
Ixodidae	Dermacentor	Dermacentor reticulatus	Morphological	Poland	51.5242	20.1955	Vegetation			Dwużnik-Szarek D, Mierzejewska EJ, Rodo A, Goździk K, Behnke-Borowczyk J, Kiewra D, et al. Monitoring the expansion of Dermacentor reticulatus and occurrence of canine babesiosis in Poland in 2016–2018. Parasites Vectors. 2021;14:267.
Ixodidae	Dermacentor	Dermacentor reticulatus	Morphological	Poland	51.5316	20.2259	Vegetation			Dwużnik-Szarek D, Mierzejewska EJ, Rodo A, Goździk K, Behnke-Borowczyk J, Kiewra D, et al. Monitoring the expansion of Dermacentor reticulatus and occurrence of canine babesiosis in Poland in 2016–2018. Parasites Vectors. 2021;14:267.
Ixodidae	Dermacentor	Dermacentor reticulatus	Morphological	Poland	51.5354	16.8767	Vegetation			Dwużnik-Szarek D, Mierzejewska EJ, Rodo A, Goździk K, Behnke-Borowczyk J, Kiewra D, et al. Monitoring the expansion of Dermacentor reticulatus and occurrence of canine babesiosis in Poland in 2016–2018. Parasites Vectors. 2021;14:267.
Ixodidae	Dermacentor	Dermacentor reticulatus	Morphological	Poland	51.5423	16.5364	Vegetation			Dwużnik-Szarek D, Mierzejewska EJ, Rodo A, Goździk K, Behnke-Borowczyk J, Kiewra D, et al. Monitoring the expansion of Dermacentor reticulatus and occurrence of canine babesiosis in Poland in 2016–2018. Parasites Vectors. 2021;14:267.
Ixodidae	Dermacentor	Dermacentor reticulatus	Morphological	Poland	51.5425	21.5577	Vegetation			Dwużnik-Szarek D, Mierzejewska EJ, Rodo A, Goździk K, Behnke-Borowczyk J, Kiewra D, et al. Monitoring the expansion of Dermacentor reticulatus and occurrence of canine babesiosis in Poland in 2016–2018. Parasites Vectors. 2021;14:267.
Ixodidae	Dermacentor	Dermacentor reticulatus	Morphological	Poland	51.5518	20.0396	Vegetation			Dwużnik-Szarek D, Mierzejewska EJ, Rodo A, Goździk K, Behnke-Borowczyk J, Kiewra D, et al. Monitoring the expansion of Dermacentor reticulatus and occurrence of canine babesiosis in Poland in 2016–2018. Parasites Vectors. 2021;14:267.
Ixodidae	Dermacentor	Dermacentor reticulatus	Morphological	Poland	51.5598	16.6047	Vegetation			Dwużnik-Szarek D, Mierzejewska EJ, Rodo A, Goździk K, Behnke-Borowczyk J, Kiewra D, et al. Monitoring the expansion of Dermacentor reticulatus and occurrence of canine babesiosis in Poland in 2016–2018. Parasites Vectors. 2021;14:267.
Ixodidae	Dermacentor	Dermacentor reticulatus	Morphological	Poland	51.5643	15.5572	Vegetation			Dwużnik-Szarek D, Mierzejewska EJ, Rodo A, Goździk K, Behnke-Borowczyk J, Kiewra D, et al. Monitoring the expansion of Dermacentor reticulatus and occurrence of canine babesiosis in Poland in 2016–2018. Parasites Vectors. 2021;14:267.
Ixodidae	Dermacentor	Dermacentor reticulatus	Morphological	Poland	51.5703	20.2547	Vegetation			Dwużnik-Szarek D, Mierzejewska EJ, Rodo A, Goździk K, Behnke-Borowczyk J, Kiewra D, et al. Monitoring the expansion of Dermacentor reticulatus and occurrence of canine babesiosis in Poland in 2016–2018. Parasites Vectors. 2021;14:267.
Ixodidae	Dermacentor	Dermacentor reticulatus	Morphological	Poland	51.5706	20.2451	Vegetation			Dwużnik-Szarek D, Mierzejewska EJ, Rodo A, Goździk K, Behnke-Borowczyk J, Kiewra D, et al. Monitoring the expansion of Dermacentor reticulatus and occurrence of canine babesiosis in Poland in 2016–2018. Parasites Vectors. 2021;14:267.
Ixodidae	Dermacentor	Dermacentor reticulatus	Morphological	Poland	51.5708	20.2618	Vegetation			Dwużnik-Szarek D, Mierzejewska EJ, Rodo A, Goździk K, Behnke-Borowczyk J, Kiewra D, et al. Monitoring the expansion of Dermacentor reticulatus and occurrence of canine babesiosis in Poland in 2016–2018. Parasites Vectors. 2021;14:267.
Ixodidae	Dermacentor	Dermacentor reticulatus	Morphological	Poland	51.5712	20.2609	Vegetation			Dwużnik-Szarek D, Mierzejewska EJ, Rodo A, Goździk K, Behnke-Borowczyk J, Kiewra D, et al. Monitoring the expansion of Dermacentor reticulatus and occurrence of canine babesiosis in Poland in 2016–2018. Parasites Vectors. 2021;14:267.
Ixodidae	Dermacentor	Dermacentor reticulatus	Morphological	Poland	51.5716	20.2607	Vegetation			Dwużnik-Szarek D, Mierzejewska EJ, Rodo A, Goździk K, Behnke-Borowczyk J, Kiewra D, et al. Monitoring the expansion of Dermacentor reticulatus and occurrence of canine babesiosis in Poland in 2016–2018. Parasites Vectors. 2021;14:267.
Ixodidae	Dermacentor	Dermacentor reticulatus	Morphological	Poland	51.5753	17.829	Vegetation			Dwużnik-Szarek D, Mierzejewska EJ, Rodo A, Goździk K, Behnke-Borowczyk J, Kiewra D, et al. Monitoring the expansion of Dermacentor reticulatus and occurrence of canine babesiosis in Poland in 2016–2018. Parasites Vectors. 2021;14:267.
Ixodidae	Dermacentor	Dermacentor reticulatus	Morphological	Poland	51.6062	16.9109	Vegetation			Dwużnik-Szarek D, Mierzejewska EJ, Rodo A, Goździk K, Behnke-Borowczyk J, Kiewra D, et al. Monitoring the expansion of Dermacentor reticulatus and occurrence of canine babesiosis in Poland in 2016–2018. Parasites Vectors. 2021;14:267.
Ixodidae	Dermacentor	Dermacentor reticulatus	Morphological	Poland	51.6249	16.7199	Vegetation			Dwużnik-Szarek D, Mierzejewska EJ, Rodo A, Goździk K, Behnke-Borowczyk J, Kiewra D, et al. Monitoring the expansion of Dermacentor reticulatus and occurrence of canine babesiosis in Poland in 2016–2018. Parasites Vectors. 2021;14:267.
Ixodidae	Dermacentor	Dermacentor reticulatus	Morphological	Poland	51.6487	16.513	Vegetation			Dwużnik-Szarek D, Mierzejewska EJ, Rodo A, Goździk K, Behnke-Borowczyk J, Kiewra D, et al. Monitoring the expansion of Dermacentor reticulatus and occurrence of canine babesiosis in Poland in 2016–2018. Parasites Vectors. 2021;14:267.
Ixodidae	Dermacentor	Dermacentor reticulatus	Morphological	Poland	51.6592	16.5645	Vegetation			Dwużnik-Szarek D, Mierzejewska EJ, Rodo A, Goździk K, Behnke-Borowczyk J, Kiewra D, et al. Monitoring the expansion of Dermacentor reticulatus and occurrence of canine babesiosis in Poland in 2016–2018. Parasites Vectors. 2021;14:267.
Ixodidae	Dermacentor	Dermacentor reticulatus	Morphological	Poland	51.6645	20.947	Vegetation			Dwużnik-Szarek D, Mierzejewska EJ, Rodo A, Goździk K, Behnke-Borowczyk J, Kiewra D, et al. Monitoring the expansion of Dermacentor reticulatus and occurrence of canine babesiosis in Poland in 2016–2018. Parasites Vectors. 2021;14:267.
Ixodidae	Dermacentor	Dermacentor reticulatus	Morphological	Poland	51.6789	16.1121	Vegetation			Dwużnik-Szarek D, Mierzejewska EJ, Rodo A, Goździk K, Behnke-Borowczyk J, Kiewra D, et al. Monitoring the expansion of Dermacentor reticulatus and occurrence of canine babesiosis in Poland in 2016–2018. Parasites Vectors. 2021;14:267.
Ixodidae	Dermacentor	Dermacentor reticulatus	Morphological	Poland	51.6949	16.2096	Vegetation			Dwużnik-Szarek D, Mierzejewska EJ, Rodo A, Goździk K, Behnke-Borowczyk J, Kiewra D, et al. Monitoring the expansion of Dermacentor reticulatus and occurrence of canine babesiosis in Poland in 2016–2018. Parasites Vectors. 2021;14:267.
Ixodidae	Dermacentor	Dermacentor reticulatus	Morphological	Poland	51.7047	20.0936	Vegetation			Dwużnik-Szarek D, Mierzejewska EJ, Rodo A, Goździk K, Behnke-Borowczyk J, Kiewra D, et al. Monitoring the expansion of Dermacentor reticulatus and occurrence of canine babesiosis in Poland in 2016–2018. Parasites Vectors. 2021;14:267.
Ixodidae	Dermacentor	Dermacentor reticulatus	Morphological	Poland	51.7283	16.3188	Vegetation			Dwużnik-Szarek D, Mierzejewska EJ, Rodo A, Goździk K, Behnke-Borowczyk J, Kiewra D, et al. Monitoring the expansion of Dermacentor reticulatus and occurrence of canine babesiosis in Poland in 2016–2018. Parasites Vectors. 2021;14:267.
Ixodidae	Dermacentor	Dermacentor reticulatus	Morphological	Poland	51.733	15.8005	Vegetation			Dwużnik-Szarek D, Mierzejewska EJ, Rodo A, Goździk K, Behnke-Borowczyk J, Kiewra D, et al. Monitoring the expansion of Dermacentor reticulatus and occurrence of canine babesiosis in Poland in 2016–2018. Parasites Vectors. 2021;14:267.
Ixodidae	Dermacentor	Dermacentor reticulatus	Morphological	Poland	51.7351	15.6351	Vegetation			Dwużnik-Szarek D, Mierzejewska EJ, Rodo A, Goździk K, Behnke-Borowczyk J, Kiewra D, et al. Monitoring the expansion of Dermacentor reticulatus and occurrence of canine babesiosis in Poland in 2016–2018. Parasites Vectors. 2021;14:267.
Ixodidae	Dermacentor	Dermacentor reticulatus	Morphological	Poland	51.7396	16.5651	Vegetation			Dwużnik-Szarek D, Mierzejewska EJ, Rodo A, Goździk K, Behnke-Borowczyk J, Kiewra D, et al. Monitoring the expansion of Dermacentor reticulatus and occurrence of canine babesiosis in Poland in 2016–2018. Parasites Vectors. 2021;14:267.
Ixodidae	Dermacentor	Dermacentor reticulatus	Morphological	Poland	51.7489	20.0797	Vegetation			Dwużnik-Szarek D, Mierzejewska EJ, Rodo A, Goździk K, Behnke-Borowczyk J, Kiewra D, et al. Monitoring the expansion of Dermacentor reticulatus and occurrence of canine babesiosis in Poland in 2016–2018. Parasites Vectors. 2021;14:267.
Ixodidae	Dermacentor	Dermacentor reticulatus	Morphological	Poland	51.7502	20.2263	Vegetation			Dwużnik-Szarek D, Mierzejewska EJ, Rodo A, Goździk K, Behnke-Borowczyk J, Kiewra D, et al. Monitoring the expansion of Dermacentor reticulatus and occurrence of canine babesiosis in Poland in 2016–2018. Parasites Vectors. 2021;14:267.
Ixodidae	Dermacentor	Dermacentor reticulatus	Morphological	Poland	51.7524	20.2491	Vegetation			Dwużnik-Szarek D, Mierzejewska EJ, Rodo A, Goździk K, Behnke-Borowczyk J, Kiewra D, et al. Monitoring the expansion of Dermacentor reticulatus and occurrence of canine babesiosis in Poland in 2016–2018. Parasites Vectors. 2021;14:267.
Ixodidae	Dermacentor	Dermacentor reticulatus	Morphological	Poland	51.7555	15.2518	Vegetation			Dwużnik-Szarek D, Mierzejewska EJ, Rodo A, Goździk K, Behnke-Borowczyk J, Kiewra D, et al. Monitoring the expansion of Dermacentor reticulatus and occurrence of canine babesiosis in Poland in 2016–2018. Parasites Vectors. 2021;14:267.
Ixodidae	Dermacentor	Dermacentor reticulatus	Morphological	Poland	51.7854	15.8352	Vegetation			Dwużnik-Szarek D, Mierzejewska EJ, Rodo A, Goździk K, Behnke-Borowczyk J, Kiewra D, et al. Monitoring the expansion of Dermacentor reticulatus and occurrence of canine babesiosis in Poland in 2016–2018. Parasites Vectors. 2021;14:267.
Ixodidae	Dermacentor	Dermacentor reticulatus	Morphological	Poland	51.7942	15.2496	Vegetation			Dwużnik-Szarek D, Mierzejewska EJ, Rodo A, Goździk K, Behnke-Borowczyk J, Kiewra D, et al. Monitoring the expansion of Dermacentor reticulatus and occurrence of canine babesiosis in Poland in 2016–2018. Parasites Vectors. 2021;14:267.
Ixodidae	Dermacentor	Dermacentor reticulatus	Morphological	Poland	51.8167	16.5391	Vegetation			Dwużnik-Szarek D, Mierzejewska EJ, Rodo A, Goździk K, Behnke-Borowczyk J, Kiewra D, et al. Monitoring the expansion of Dermacentor reticulatus and occurrence of canine babesiosis in Poland in 2016–2018. Parasites Vectors. 2021;14:267.
Ixodidae	Dermacentor	Dermacentor reticulatus	Morphological	Poland	51.8258	20.2733	Vegetation			Dwużnik-Szarek D, Mierzejewska EJ, Rodo A, Goździk K, Behnke-Borowczyk J, Kiewra D, et al. Monitoring the expansion of Dermacentor reticulatus and occurrence of canine babesiosis in Poland in 2016–2018. Parasites Vectors. 2021;14:267.
Ixodidae	Dermacentor	Dermacentor reticulatus	Morphological	Poland	51.8291	16.2418	Vegetation			Dwużnik-Szarek D, Mierzejewska EJ, Rodo A, Goździk K, Behnke-Borowczyk J, Kiewra D, et al. Monitoring the expansion of Dermacentor reticulatus and occurrence of canine babesiosis in Poland in 2016–2018. Parasites Vectors. 2021;14:267.
Ixodidae	Dermacentor	Dermacentor reticulatus	Morphological	Poland	51.8382	16.6647	Vegetation			Dwużnik-Szarek D, Mierzejewska EJ, Rodo A, Goździk K, Behnke-Borowczyk J, Kiewra D, et al. Monitoring the expansion of Dermacentor reticulatus and occurrence of canine babesiosis in Poland in 2016–2018. Parasites Vectors. 2021;14:267.
Ixodidae	Dermacentor	Dermacentor reticulatus	Morphological	Poland	51.8548	15.3535	Vegetation			Dwużnik-Szarek D, Mierzejewska EJ, Rodo A, Goździk K, Behnke-Borowczyk J, Kiewra D, et al. Monitoring the expansion of Dermacentor reticulatus and occurrence of canine babesiosis in Poland in 2016–2018. Parasites Vectors. 2021;14:267.
Ixodidae	Dermacentor	Dermacentor reticulatus	Morphological	Poland	51.9001	20.127	Vegetation			Dwużnik-Szarek D, Mierzejewska EJ, Rodo A, Goździk K, Behnke-Borowczyk J, Kiewra D, et al. Monitoring the expansion of Dermacentor reticulatus and occurrence of canine babesiosis in Poland in 2016–2018. Parasites Vectors. 2021;14:267.
Ixodidae	Dermacentor	Dermacentor reticulatus	Morphological	Poland	51.9055	20.1297	Vegetation			Dwużnik-Szarek D, Mierzejewska EJ, Rodo A, Goździk K, Behnke-Borowczyk J, Kiewra D, et al. Monitoring the expansion of Dermacentor reticulatus and occurrence of canine babesiosis in Poland in 2016–2018. Parasites Vectors. 2021;14:267.
Ixodidae	Dermacentor	Dermacentor reticulatus	Morphological	Poland	51.9163	20.1889	Vegetation			Dwużnik-Szarek D, Mierzejewska EJ, Rodo A, Goździk K, Behnke-Borowczyk J, Kiewra D, et al. Monitoring the expansion of Dermacentor reticulatus and occurrence of canine babesiosis in Poland in 2016–2018. Parasites Vectors. 2021;14:267.
Ixodidae	Dermacentor	Dermacentor reticulatus	Morphological	Poland	51.9218	20.2943	Vegetation			Dwużnik-Szarek D, Mierzejewska EJ, Rodo A, Goździk K, Behnke-Borowczyk J, Kiewra D, et al. Monitoring the expansion of Dermacentor reticulatus and occurrence of canine babesiosis in Poland in 2016–2018. Parasites Vectors. 2021;14:267.
Ixodidae	Dermacentor	Dermacentor reticulatus	Morphological	Poland	51.9253	20.1779	Vegetation			Dwużnik-Szarek D, Mierzejewska EJ, Rodo A, Goździk K, Behnke-Borowczyk J, Kiewra D, et al. Monitoring the expansion of Dermacentor reticulatus and occurrence of canine babesiosis in Poland in 2016–2018. Parasites Vectors. 2021;14:267.
Ixodidae	Dermacentor	Dermacentor reticulatus	Morphological	Poland	51.9348	20.4722	Vegetation			Dwużnik-Szarek D, Mierzejewska EJ, Rodo A, Goździk K, Behnke-Borowczyk J, Kiewra D, et al. Monitoring the expansion of Dermacentor reticulatus and occurrence of canine babesiosis in Poland in 2016–2018. Parasites Vectors. 2021;14:267.
Ixodidae	Dermacentor	Dermacentor reticulatus	Morphological	Poland	51.9403	20.4741	Vegetation			Dwużnik-Szarek D, Mierzejewska EJ, Rodo A, Goździk K, Behnke-Borowczyk J, Kiewra D, et al. Monitoring the expansion of Dermacentor reticulatus and occurrence of canine babesiosis in Poland in 2016–2018. Parasites Vectors. 2021;14:267.
Ixodidae	Dermacentor	Dermacentor reticulatus	Morphological	Poland	51.9415	20.4762	Vegetation			Dwużnik-Szarek D, Mierzejewska EJ, Rodo A, Goździk K, Behnke-Borowczyk J, Kiewra D, et al. Monitoring the expansion of Dermacentor reticulatus and occurrence of canine babesiosis in Poland in 2016–2018. Parasites Vectors. 2021;14:267.
Ixodidae	Dermacentor	Dermacentor reticulatus	Morphological	Poland	51.9505	20.4281	Vegetation			Dwużnik-Szarek D, Mierzejewska EJ, Rodo A, Goździk K, Behnke-Borowczyk J, Kiewra D, et al. Monitoring the expansion of Dermacentor reticulatus and occurrence of canine babesiosis in Poland in 2016–2018. Parasites Vectors. 2021;14:267.
Ixodidae	Dermacentor	Dermacentor reticulatus	Morphological	Poland	51.9509	20.4297	Vegetation			Dwużnik-Szarek D, Mierzejewska EJ, Rodo A, Goździk K, Behnke-Borowczyk J, Kiewra D, et al. Monitoring the expansion of Dermacentor reticulatus and occurrence of canine babesiosis in Poland in 2016–2018. Parasites Vectors. 2021;14:267.
Ixodidae	Dermacentor	Dermacentor reticulatus	Morphological	Poland	51.9541	19.7949	Vegetation			Dwużnik-Szarek D, Mierzejewska EJ, Rodo A, Goździk K, Behnke-Borowczyk J, Kiewra D, et al. Monitoring the expansion of Dermacentor reticulatus and occurrence of canine babesiosis in Poland in 2016–2018. Parasites Vectors. 2021;14:267.
Ixodidae	Dermacentor	Dermacentor reticulatus	Morphological	Poland	51.9553	19.9871	Vegetation			Dwużnik-Szarek D, Mierzejewska EJ, Rodo A, Goździk K, Behnke-Borowczyk J, Kiewra D, et al. Monitoring the expansion of Dermacentor reticulatus and occurrence of canine babesiosis in Poland in 2016–2018. Parasites Vectors. 2021;14:267.
Ixodidae	Dermacentor	Dermacentor reticulatus	Morphological	Poland	51.9701	20.3461	Vegetation			Dwużnik-Szarek D, Mierzejewska EJ, Rodo A, Goździk K, Behnke-Borowczyk J, Kiewra D, et al. Monitoring the expansion of Dermacentor reticulatus and occurrence of canine babesiosis in Poland in 2016–2018. Parasites Vectors. 2021;14:267.
Ixodidae	Dermacentor	Dermacentor reticulatus	Morphological	Poland	51.9703	20.3468	Vegetation			Dwużnik-Szarek D, Mierzejewska EJ, Rodo A, Goździk K, Behnke-Borowczyk J, Kiewra D, et al. Monitoring the expansion of Dermacentor reticulatus and occurrence of canine babesiosis in Poland in 2016–2018. Parasites Vectors. 2021;14:267.
Ixodidae	Dermacentor	Dermacentor reticulatus	Morphological	Poland	51.9757	20.4903	Vegetation			Dwużnik-Szarek D, Mierzejewska EJ, Rodo A, Goździk K, Behnke-Borowczyk J, Kiewra D, et al. Monitoring the expansion of Dermacentor reticulatus and occurrence of canine babesiosis in Poland in 2016–2018. Parasites Vectors. 2021;14:267.
Ixodidae	Dermacentor	Dermacentor reticulatus	Morphological	Poland	51.977	19.5251	Vegetation			Dwużnik-Szarek D, Mierzejewska EJ, Rodo A, Goździk K, Behnke-Borowczyk J, Kiewra D, et al. Monitoring the expansion of Dermacentor reticulatus and occurrence of canine babesiosis in Poland in 2016–2018. Parasites Vectors. 2021;14:267.
Ixodidae	Dermacentor	Dermacentor reticulatus	Morphological	Poland	52.0108	15.5423	Vegetation			Dwużnik-Szarek D, Mierzejewska EJ, Rodo A, Goździk K, Behnke-Borowczyk J, Kiewra D, et al. Monitoring the expansion of Dermacentor reticulatus and occurrence of canine babesiosis in Poland in 2016–2018. Parasites Vectors. 2021;14:267.
Ixodidae	Dermacentor	Dermacentor reticulatus	Morphological	Poland	52.0137	20.0256	Vegetation			Dwużnik-Szarek D, Mierzejewska EJ, Rodo A, Goździk K, Behnke-Borowczyk J, Kiewra D, et al. Monitoring the expansion of Dermacentor reticulatus and occurrence of canine babesiosis in Poland in 2016–2018. Parasites Vectors. 2021;14:267.
Ixodidae	Dermacentor	Dermacentor reticulatus	Morphological	Poland	52.0154	19.2274	Vegetation			Dwużnik-Szarek D, Mierzejewska EJ, Rodo A, Goździk K, Behnke-Borowczyk J, Kiewra D, et al. Monitoring the expansion of Dermacentor reticulatus and occurrence of canine babesiosis in Poland in 2016–2018. Parasites Vectors. 2021;14:267.
Ixodidae	Dermacentor	Dermacentor reticulatus	Morphological	Poland	52.0262	19.8358	Vegetation			Dwużnik-Szarek D, Mierzejewska EJ, Rodo A, Goździk K, Behnke-Borowczyk J, Kiewra D, et al. Monitoring the expansion of Dermacentor reticulatus and occurrence of canine babesiosis in Poland in 2016–2018. Parasites Vectors. 2021;14:267.
Ixodidae	Dermacentor	Dermacentor reticulatus	Morphological	Poland	52.0356	19.8595	Vegetation			Dwużnik-Szarek D, Mierzejewska EJ, Rodo A, Goździk K, Behnke-Borowczyk J, Kiewra D, et al. Monitoring the expansion of Dermacentor reticulatus and occurrence of canine babesiosis in Poland in 2016–2018. Parasites Vectors. 2021;14:267.
Ixodidae	Dermacentor	Dermacentor reticulatus	Morphological	Poland	52.0422	20.0362	Vegetation			Dwużnik-Szarek D, Mierzejewska EJ, Rodo A, Goździk K, Behnke-Borowczyk J, Kiewra D, et al. Monitoring the expansion of Dermacentor reticulatus and occurrence of canine babesiosis in Poland in 2016–2018. Parasites Vectors. 2021;14:267.
Ixodidae	Dermacentor	Dermacentor reticulatus	Morphological	Poland	52.0651	19.874	Vegetation			Dwużnik-Szarek D, Mierzejewska EJ, Rodo A, Goździk K, Behnke-Borowczyk J, Kiewra D, et al. Monitoring the expansion of Dermacentor reticulatus and occurrence of canine babesiosis in Poland in 2016–2018. Parasites Vectors. 2021;14:267.
Ixodidae	Dermacentor	Dermacentor reticulatus	Morphological	Poland	52.0681	18.8397	Vegetation			Dwużnik-Szarek D, Mierzejewska EJ, Rodo A, Goździk K, Behnke-Borowczyk J, Kiewra D, et al. Monitoring the expansion of Dermacentor reticulatus and occurrence of canine babesiosis in Poland in 2016–2018. Parasites Vectors. 2021;14:267.
Ixodidae	Dermacentor	Dermacentor reticulatus	Morphological	Poland	52.0691	16.0411	Vegetation			Dwużnik-Szarek D, Mierzejewska EJ, Rodo A, Goździk K, Behnke-Borowczyk J, Kiewra D, et al. Monitoring the expansion of Dermacentor reticulatus and occurrence of canine babesiosis in Poland in 2016–2018. Parasites Vectors. 2021;14:267.
Ixodidae	Dermacentor	Dermacentor reticulatus	Morphological	Poland	52.0705	15.6052	Vegetation			Dwużnik-Szarek D, Mierzejewska EJ, Rodo A, Goździk K, Behnke-Borowczyk J, Kiewra D, et al. Monitoring the expansion of Dermacentor reticulatus and occurrence of canine babesiosis in Poland in 2016–2018. Parasites Vectors. 2021;14:267.
Ixodidae	Dermacentor	Dermacentor reticulatus	Morphological	Poland	52.0744	20.4668	Vegetation			Dwużnik-Szarek D, Mierzejewska EJ, Rodo A, Goździk K, Behnke-Borowczyk J, Kiewra D, et al. Monitoring the expansion of Dermacentor reticulatus and occurrence of canine babesiosis in Poland in 2016–2018. Parasites Vectors. 2021;14:267.
Ixodidae	Dermacentor	Dermacentor reticulatus	Morphological	Poland	52.0797	20.4889	Vegetation			Dwużnik-Szarek D, Mierzejewska EJ, Rodo A, Goździk K, Behnke-Borowczyk J, Kiewra D, et al. Monitoring the expansion of Dermacentor reticulatus and occurrence of canine babesiosis in Poland in 2016–2018. Parasites Vectors. 2021;14:267.
Ixodidae	Dermacentor	Dermacentor reticulatus	Morphological	Poland	52.0818	20.1712	Vegetation			Dwużnik-Szarek D, Mierzejewska EJ, Rodo A, Goździk K, Behnke-Borowczyk J, Kiewra D, et al. Monitoring the expansion of Dermacentor reticulatus and occurrence of canine babesiosis in Poland in 2016–2018. Parasites Vectors. 2021;14:267.
Ixodidae	Dermacentor	Dermacentor reticulatus	Morphological	Poland	52.0834	19.5617	Vegetation			Dwużnik-Szarek D, Mierzejewska EJ, Rodo A, Goździk K, Behnke-Borowczyk J, Kiewra D, et al. Monitoring the expansion of Dermacentor reticulatus and occurrence of canine babesiosis in Poland in 2016–2018. Parasites Vectors. 2021;14:267.
Ixodidae	Dermacentor	Dermacentor reticulatus	Morphological	Poland	52.0875	16.9859	Vegetation			Dwużnik-Szarek D, Mierzejewska EJ, Rodo A, Goździk K, Behnke-Borowczyk J, Kiewra D, et al. Monitoring the expansion of Dermacentor reticulatus and occurrence of canine babesiosis in Poland in 2016–2018. Parasites Vectors. 2021;14:267.
Ixodidae	Dermacentor	Dermacentor reticulatus	Morphological	Poland	52.0882	17.0898	Vegetation			Dwużnik-Szarek D, Mierzejewska EJ, Rodo A, Goździk K, Behnke-Borowczyk J, Kiewra D, et al. Monitoring the expansion of Dermacentor reticulatus and occurrence of canine babesiosis in Poland in 2016–2018. Parasites Vectors. 2021;14:267.
Ixodidae	Dermacentor	Dermacentor reticulatus	Morphological	Poland	52.0888	16.9871	Vegetation			Dwużnik-Szarek D, Mierzejewska EJ, Rodo A, Goździk K, Behnke-Borowczyk J, Kiewra D, et al. Monitoring the expansion of Dermacentor reticulatus and occurrence of canine babesiosis in Poland in 2016–2018. Parasites Vectors. 2021;14:267.
Ixodidae	Dermacentor	Dermacentor reticulatus	Morphological	Poland	52.0935	20.5152	Vegetation			Dwużnik-Szarek D, Mierzejewska EJ, Rodo A, Goździk K, Behnke-Borowczyk J, Kiewra D, et al. Monitoring the expansion of Dermacentor reticulatus and occurrence of canine babesiosis in Poland in 2016–2018. Parasites Vectors. 2021;14:267.
Ixodidae	Dermacentor	Dermacentor reticulatus	Morphological	Poland	52.1113	19.6843	Vegetation			Dwużnik-Szarek D, Mierzejewska EJ, Rodo A, Goździk K, Behnke-Borowczyk J, Kiewra D, et al. Monitoring the expansion of Dermacentor reticulatus and occurrence of canine babesiosis in Poland in 2016–2018. Parasites Vectors. 2021;14:267.
Ixodidae	Dermacentor	Dermacentor reticulatus	Morphological	Poland	52.138	19.9848	Vegetation			Dwużnik-Szarek D, Mierzejewska EJ, Rodo A, Goździk K, Behnke-Borowczyk J, Kiewra D, et al. Monitoring the expansion of Dermacentor reticulatus and occurrence of canine babesiosis in Poland in 2016–2018. Parasites Vectors. 2021;14:267.
Ixodidae	Dermacentor	Dermacentor reticulatus	Morphological	Poland	52.1484	16.1139	Vegetation			Dwużnik-Szarek D, Mierzejewska EJ, Rodo A, Goździk K, Behnke-Borowczyk J, Kiewra D, et al. Monitoring the expansion of Dermacentor reticulatus and occurrence of canine babesiosis in Poland in 2016–2018. Parasites Vectors. 2021;14:267.
Ixodidae	Dermacentor	Dermacentor reticulatus	Morphological	Poland	52.204	21.0843	Vegetation			Dwużnik-Szarek D, Mierzejewska EJ, Rodo A, Goździk K, Behnke-Borowczyk J, Kiewra D, et al. Monitoring the expansion of Dermacentor reticulatus and occurrence of canine babesiosis in Poland in 2016–2018. Parasites Vectors. 2021;14:267.
Ixodidae	Dermacentor	Dermacentor reticulatus	Morphological	Poland	52.2041	20.0543	Vegetation			Dwużnik-Szarek D, Mierzejewska EJ, Rodo A, Goździk K, Behnke-Borowczyk J, Kiewra D, et al. Monitoring the expansion of Dermacentor reticulatus and occurrence of canine babesiosis in Poland in 2016–2018. Parasites Vectors. 2021;14:267.
Ixodidae	Dermacentor	Dermacentor reticulatus	Morphological	Poland	52.2282	15.5285	Vegetation			Dwużnik-Szarek D, Mierzejewska EJ, Rodo A, Goździk K, Behnke-Borowczyk J, Kiewra D, et al. Monitoring the expansion of Dermacentor reticulatus and occurrence of canine babesiosis in Poland in 2016–2018. Parasites Vectors. 2021;14:267.
Ixodidae	Dermacentor	Dermacentor reticulatus	Morphological	Poland	52.23	16.2259	Vegetation			Dwużnik-Szarek D, Mierzejewska EJ, Rodo A, Goździk K, Behnke-Borowczyk J, Kiewra D, et al. Monitoring the expansion of Dermacentor reticulatus and occurrence of canine babesiosis in Poland in 2016–2018. Parasites Vectors. 2021;14:267.
Ixodidae	Dermacentor	Dermacentor reticulatus	Morphological	Poland	52.23	16.0801	Vegetation			Dwużnik-Szarek D, Mierzejewska EJ, Rodo A, Goździk K, Behnke-Borowczyk J, Kiewra D, et al. Monitoring the expansion of Dermacentor reticulatus and occurrence of canine babesiosis in Poland in 2016–2018. Parasites Vectors. 2021;14:267.
Ixodidae	Dermacentor	Dermacentor reticulatus	Morphological	Poland	52.2318	16.1057	Vegetation			Dwużnik-Szarek D, Mierzejewska EJ, Rodo A, Goździk K, Behnke-Borowczyk J, Kiewra D, et al. Monitoring the expansion of Dermacentor reticulatus and occurrence of canine babesiosis in Poland in 2016–2018. Parasites Vectors. 2021;14:267.
Ixodidae	Dermacentor	Dermacentor reticulatus	Morphological	Poland	52.2326	16.121	Vegetation			Dwużnik-Szarek D, Mierzejewska EJ, Rodo A, Goździk K, Behnke-Borowczyk J, Kiewra D, et al. Monitoring the expansion of Dermacentor reticulatus and occurrence of canine babesiosis in Poland in 2016–2018. Parasites Vectors. 2021;14:267.
Ixodidae	Dermacentor	Dermacentor reticulatus	Morphological	Poland	52.2381	20.1623	Vegetation			Dwużnik-Szarek D, Mierzejewska EJ, Rodo A, Goździk K, Behnke-Borowczyk J, Kiewra D, et al. Monitoring the expansion of Dermacentor reticulatus and occurrence of canine babesiosis in Poland in 2016–2018. Parasites Vectors. 2021;14:267.
Ixodidae	Dermacentor	Dermacentor reticulatus	Morphological	Poland	52.2394	16.3453	Vegetation			Dwużnik-Szarek D, Mierzejewska EJ, Rodo A, Goździk K, Behnke-Borowczyk J, Kiewra D, et al. Monitoring the expansion of Dermacentor reticulatus and occurrence of canine babesiosis in Poland in 2016–2018. Parasites Vectors. 2021;14:267.
Ixodidae	Dermacentor	Dermacentor reticulatus	Morphological	Poland	52.2628	19.7339	Vegetation			Dwużnik-Szarek D, Mierzejewska EJ, Rodo A, Goździk K, Behnke-Borowczyk J, Kiewra D, et al. Monitoring the expansion of Dermacentor reticulatus and occurrence of canine babesiosis in Poland in 2016–2018. Parasites Vectors. 2021;14:267.
Ixodidae	Dermacentor	Dermacentor reticulatus	Morphological	Poland	52.2803	19.3738	Vegetation			Dwużnik-Szarek D, Mierzejewska EJ, Rodo A, Goździk K, Behnke-Borowczyk J, Kiewra D, et al. Monitoring the expansion of Dermacentor reticulatus and occurrence of canine babesiosis in Poland in 2016–2018. Parasites Vectors. 2021;14:267.
Ixodidae	Dermacentor	Dermacentor reticulatus	Morphological	Poland	52.2806	20.3299	Vegetation			Dwużnik-Szarek D, Mierzejewska EJ, Rodo A, Goździk K, Behnke-Borowczyk J, Kiewra D, et al. Monitoring the expansion of Dermacentor reticulatus and occurrence of canine babesiosis in Poland in 2016–2018. Parasites Vectors. 2021;14:267.
Ixodidae	Dermacentor	Dermacentor reticulatus	Morphological	Poland	52.285	20.2747	Vegetation			Dwużnik-Szarek D, Mierzejewska EJ, Rodo A, Goździk K, Behnke-Borowczyk J, Kiewra D, et al. Monitoring the expansion of Dermacentor reticulatus and occurrence of canine babesiosis in Poland in 2016–2018. Parasites Vectors. 2021;14:267.
Ixodidae	Dermacentor	Dermacentor reticulatus	Morphological	Poland	52.2916	16.1279	Vegetation			Dwużnik-Szarek D, Mierzejewska EJ, Rodo A, Goździk K, Behnke-Borowczyk J, Kiewra D, et al. Monitoring the expansion of Dermacentor reticulatus and occurrence of canine babesiosis in Poland in 2016–2018. Parasites Vectors. 2021;14:267.
Ixodidae	Dermacentor	Dermacentor reticulatus	Morphological	Poland	52.3066	16.1356	Vegetation			Dwużnik-Szarek D, Mierzejewska EJ, Rodo A, Goździk K, Behnke-Borowczyk J, Kiewra D, et al. Monitoring the expansion of Dermacentor reticulatus and occurrence of canine babesiosis in Poland in 2016–2018. Parasites Vectors. 2021;14:267.
Ixodidae	Dermacentor	Dermacentor reticulatus	Morphological	Poland	52.3096	16.1131	Vegetation			Dwużnik-Szarek D, Mierzejewska EJ, Rodo A, Goździk K, Behnke-Borowczyk J, Kiewra D, et al. Monitoring the expansion of Dermacentor reticulatus and occurrence of canine babesiosis in Poland in 2016–2018. Parasites Vectors. 2021;14:267.
Ixodidae	Dermacentor	Dermacentor reticulatus	Morphological	Poland	52.3162	18.8864	Vegetation			Dwużnik-Szarek D, Mierzejewska EJ, Rodo A, Goździk K, Behnke-Borowczyk J, Kiewra D, et al. Monitoring the expansion of Dermacentor reticulatus and occurrence of canine babesiosis in Poland in 2016–2018. Parasites Vectors. 2021;14:267.
Ixodidae	Dermacentor	Dermacentor reticulatus	Morphological	Poland	52.3279	16.1153	Vegetation			Dwużnik-Szarek D, Mierzejewska EJ, Rodo A, Goździk K, Behnke-Borowczyk J, Kiewra D, et al. Monitoring the expansion of Dermacentor reticulatus and occurrence of canine babesiosis in Poland in 2016–2018. Parasites Vectors. 2021;14:267.
Ixodidae	Dermacentor	Dermacentor reticulatus	Morphological	Poland	52.3291	19.3633	Vegetation			Dwużnik-Szarek D, Mierzejewska EJ, Rodo A, Goździk K, Behnke-Borowczyk J, Kiewra D, et al. Monitoring the expansion of Dermacentor reticulatus and occurrence of canine babesiosis in Poland in 2016–2018. Parasites Vectors. 2021;14:267.
Ixodidae	Dermacentor	Dermacentor reticulatus	Morphological	Poland	52.3448	15.8758	Vegetation			Dwużnik-Szarek D, Mierzejewska EJ, Rodo A, Goździk K, Behnke-Borowczyk J, Kiewra D, et al. Monitoring the expansion of Dermacentor reticulatus and occurrence of canine babesiosis in Poland in 2016–2018. Parasites Vectors. 2021;14:267.
Ixodidae	Dermacentor	Dermacentor reticulatus	Morphological	Poland	52.3566	19.3798	Vegetation			Dwużnik-Szarek D, Mierzejewska EJ, Rodo A, Goździk K, Behnke-Borowczyk J, Kiewra D, et al. Monitoring the expansion of Dermacentor reticulatus and occurrence of canine babesiosis in Poland in 2016–2018. Parasites Vectors. 2021;14:267.
Ixodidae	Dermacentor	Dermacentor reticulatus	Morphological	Poland	52.3612	16.2971	Vegetation			Dwużnik-Szarek D, Mierzejewska EJ, Rodo A, Goździk K, Behnke-Borowczyk J, Kiewra D, et al. Monitoring the expansion of Dermacentor reticulatus and occurrence of canine babesiosis in Poland in 2016–2018. Parasites Vectors. 2021;14:267.
Ixodidae	Dermacentor	Dermacentor reticulatus	Morphological	Poland	52.3719	15.8667	Vegetation			Dwużnik-Szarek D, Mierzejewska EJ, Rodo A, Goździk K, Behnke-Borowczyk J, Kiewra D, et al. Monitoring the expansion of Dermacentor reticulatus and occurrence of canine babesiosis in Poland in 2016–2018. Parasites Vectors. 2021;14:267.
Ixodidae	Dermacentor	Dermacentor reticulatus	Morphological	Poland	52.3759	16.0307	Vegetation			Dwużnik-Szarek D, Mierzejewska EJ, Rodo A, Goździk K, Behnke-Borowczyk J, Kiewra D, et al. Monitoring the expansion of Dermacentor reticulatus and occurrence of canine babesiosis in Poland in 2016–2018. Parasites Vectors. 2021;14:267.
Ixodidae	Dermacentor	Dermacentor reticulatus	Morphological	Poland	52.3807	19.6286	Vegetation			Dwużnik-Szarek D, Mierzejewska EJ, Rodo A, Goździk K, Behnke-Borowczyk J, Kiewra D, et al. Monitoring the expansion of Dermacentor reticulatus and occurrence of canine babesiosis in Poland in 2016–2018. Parasites Vectors. 2021;14:267.
Ixodidae	Dermacentor	Dermacentor reticulatus	Morphological	Poland	52.3849	18.9614	Vegetation			Dwużnik-Szarek D, Mierzejewska EJ, Rodo A, Goździk K, Behnke-Borowczyk J, Kiewra D, et al. Monitoring the expansion of Dermacentor reticulatus and occurrence of canine babesiosis in Poland in 2016–2018. Parasites Vectors. 2021;14:267.
Ixodidae	Dermacentor	Dermacentor reticulatus	Morphological	Poland	52.387	16.1754	Vegetation			Dwużnik-Szarek D, Mierzejewska EJ, Rodo A, Goździk K, Behnke-Borowczyk J, Kiewra D, et al. Monitoring the expansion of Dermacentor reticulatus and occurrence of canine babesiosis in Poland in 2016–2018. Parasites Vectors. 2021;14:267.
Ixodidae	Dermacentor	Dermacentor reticulatus	Morphological	Poland	52.3955	19.5183	Vegetation			Dwużnik-Szarek D, Mierzejewska EJ, Rodo A, Goździk K, Behnke-Borowczyk J, Kiewra D, et al. Monitoring the expansion of Dermacentor reticulatus and occurrence of canine babesiosis in Poland in 2016–2018. Parasites Vectors. 2021;14:267.
Ixodidae	Dermacentor	Dermacentor reticulatus	Morphological	Poland	52.3971	15.8425	Vegetation			Dwużnik-Szarek D, Mierzejewska EJ, Rodo A, Goździk K, Behnke-Borowczyk J, Kiewra D, et al. Monitoring the expansion of Dermacentor reticulatus and occurrence of canine babesiosis in Poland in 2016–2018. Parasites Vectors. 2021;14:267.
Ixodidae	Dermacentor	Dermacentor reticulatus	Morphological	Poland	52.404	16.1659	Vegetation			Dwużnik-Szarek D, Mierzejewska EJ, Rodo A, Goździk K, Behnke-Borowczyk J, Kiewra D, et al. Monitoring the expansion of Dermacentor reticulatus and occurrence of canine babesiosis in Poland in 2016–2018. Parasites Vectors. 2021;14:267.
Ixodidae	Dermacentor	Dermacentor reticulatus	Morphological	Poland	52.4062	19.0919	Vegetation			Dwużnik-Szarek D, Mierzejewska EJ, Rodo A, Goździk K, Behnke-Borowczyk J, Kiewra D, et al. Monitoring the expansion of Dermacentor reticulatus and occurrence of canine babesiosis in Poland in 2016–2018. Parasites Vectors. 2021;14:267.
Ixodidae	Dermacentor	Dermacentor reticulatus	Morphological	Poland	52.4092	21.5091	Vegetation			Dwużnik-Szarek D, Mierzejewska EJ, Rodo A, Goździk K, Behnke-Borowczyk J, Kiewra D, et al. Monitoring the expansion of Dermacentor reticulatus and occurrence of canine babesiosis in Poland in 2016–2018. Parasites Vectors. 2021;14:267.
Ixodidae	Dermacentor	Dermacentor reticulatus	Morphological	Poland	52.4094	21.5086	Vegetation			Dwużnik-Szarek D, Mierzejewska EJ, Rodo A, Goździk K, Behnke-Borowczyk J, Kiewra D, et al. Monitoring the expansion of Dermacentor reticulatus and occurrence of canine babesiosis in Poland in 2016–2018. Parasites Vectors. 2021;14:267.
Ixodidae	Dermacentor	Dermacentor reticulatus	Morphological	Poland	52.4137	21.512	Vegetation			Dwużnik-Szarek D, Mierzejewska EJ, Rodo A, Goździk K, Behnke-Borowczyk J, Kiewra D, et al. Monitoring the expansion of Dermacentor reticulatus and occurrence of canine babesiosis in Poland in 2016–2018. Parasites Vectors. 2021;14:267.
Ixodidae	Dermacentor	Dermacentor reticulatus	Morphological	Poland	52.4271	19.5247	Vegetation			Dwużnik-Szarek D, Mierzejewska EJ, Rodo A, Goździk K, Behnke-Borowczyk J, Kiewra D, et al. Monitoring the expansion of Dermacentor reticulatus and occurrence of canine babesiosis in Poland in 2016–2018. Parasites Vectors. 2021;14:267.
Ixodidae	Dermacentor	Dermacentor reticulatus	Morphological	Poland	52.4347	19.6259	Vegetation			Dwużnik-Szarek D, Mierzejewska EJ, Rodo A, Goździk K, Behnke-Borowczyk J, Kiewra D, et al. Monitoring the expansion of Dermacentor reticulatus and occurrence of canine babesiosis in Poland in 2016–2018. Parasites Vectors. 2021;14:267.
Ixodidae	Dermacentor	Dermacentor reticulatus	Morphological	Poland	52.4391	15.9596	Vegetation			Dwużnik-Szarek D, Mierzejewska EJ, Rodo A, Goździk K, Behnke-Borowczyk J, Kiewra D, et al. Monitoring the expansion of Dermacentor reticulatus and occurrence of canine babesiosis in Poland in 2016–2018. Parasites Vectors. 2021;14:267.
Ixodidae	Dermacentor	Dermacentor reticulatus	Morphological	Poland	52.4399	15.6494	Vegetation			Dwużnik-Szarek D, Mierzejewska EJ, Rodo A, Goździk K, Behnke-Borowczyk J, Kiewra D, et al. Monitoring the expansion of Dermacentor reticulatus and occurrence of canine babesiosis in Poland in 2016–2018. Parasites Vectors. 2021;14:267.
Ixodidae	Dermacentor	Dermacentor reticulatus	Morphological	Poland	52.4587	15.7036	Vegetation			Dwużnik-Szarek D, Mierzejewska EJ, Rodo A, Goździk K, Behnke-Borowczyk J, Kiewra D, et al. Monitoring the expansion of Dermacentor reticulatus and occurrence of canine babesiosis in Poland in 2016–2018. Parasites Vectors. 2021;14:267.
Ixodidae	Dermacentor	Dermacentor reticulatus	Morphological	Poland	52.4734	16.2272	Vegetation			Dwużnik-Szarek D, Mierzejewska EJ, Rodo A, Goździk K, Behnke-Borowczyk J, Kiewra D, et al. Monitoring the expansion of Dermacentor reticulatus and occurrence of canine babesiosis in Poland in 2016–2018. Parasites Vectors. 2021;14:267.
Ixodidae	Dermacentor	Dermacentor reticulatus	Morphological	Poland	52.482	19.2547	Vegetation			Dwużnik-Szarek D, Mierzejewska EJ, Rodo A, Goździk K, Behnke-Borowczyk J, Kiewra D, et al. Monitoring the expansion of Dermacentor reticulatus and occurrence of canine babesiosis in Poland in 2016–2018. Parasites Vectors. 2021;14:267.
Ixodidae	Dermacentor	Dermacentor reticulatus	Morphological	Poland	52.4958	21.1157	Vegetation			Dwużnik-Szarek D, Mierzejewska EJ, Rodo A, Goździk K, Behnke-Borowczyk J, Kiewra D, et al. Monitoring the expansion of Dermacentor reticulatus and occurrence of canine babesiosis in Poland in 2016–2018. Parasites Vectors. 2021;14:267.
Ixodidae	Dermacentor	Dermacentor reticulatus	Morphological	Poland	52.4967	15.8972	Vegetation			Dwużnik-Szarek D, Mierzejewska EJ, Rodo A, Goździk K, Behnke-Borowczyk J, Kiewra D, et al. Monitoring the expansion of Dermacentor reticulatus and occurrence of canine babesiosis in Poland in 2016–2018. Parasites Vectors. 2021;14:267.
Ixodidae	Dermacentor	Dermacentor reticulatus	Morphological	Poland	52.5339	15.6536	Vegetation			Dwużnik-Szarek D, Mierzejewska EJ, Rodo A, Goździk K, Behnke-Borowczyk J, Kiewra D, et al. Monitoring the expansion of Dermacentor reticulatus and occurrence of canine babesiosis in Poland in 2016–2018. Parasites Vectors. 2021;14:267.
Ixodidae	Dermacentor	Dermacentor reticulatus	Morphological	Poland	52.5494	19.1816	Vegetation			Dwużnik-Szarek D, Mierzejewska EJ, Rodo A, Goździk K, Behnke-Borowczyk J, Kiewra D, et al. Monitoring the expansion of Dermacentor reticulatus and occurrence of canine babesiosis in Poland in 2016–2018. Parasites Vectors. 2021;14:267.
Ixodidae	Dermacentor	Dermacentor reticulatus	Morphological	Poland	52.5505	19.1828	Vegetation			Dwużnik-Szarek D, Mierzejewska EJ, Rodo A, Goździk K, Behnke-Borowczyk J, Kiewra D, et al. Monitoring the expansion of Dermacentor reticulatus and occurrence of canine babesiosis in Poland in 2016–2018. Parasites Vectors. 2021;14:267.
Ixodidae	Dermacentor	Dermacentor reticulatus	Morphological	Poland	52.5864	15.5127	Vegetation			Dwużnik-Szarek D, Mierzejewska EJ, Rodo A, Goździk K, Behnke-Borowczyk J, Kiewra D, et al. Monitoring the expansion of Dermacentor reticulatus and occurrence of canine babesiosis in Poland in 2016–2018. Parasites Vectors. 2021;14:267.
Ixodidae	Dermacentor	Dermacentor reticulatus	Morphological	Poland	52.6108	15.5244	Vegetation			Dwużnik-Szarek D, Mierzejewska EJ, Rodo A, Goździk K, Behnke-Borowczyk J, Kiewra D, et al. Monitoring the expansion of Dermacentor reticulatus and occurrence of canine babesiosis in Poland in 2016–2018. Parasites Vectors. 2021;14:267.
Ixodidae	Dermacentor	Dermacentor reticulatus	Morphological	Poland	52.6656	16.7503	Vegetation			Dwużnik-Szarek D, Mierzejewska EJ, Rodo A, Goździk K, Behnke-Borowczyk J, Kiewra D, et al. Monitoring the expansion of Dermacentor reticulatus and occurrence of canine babesiosis in Poland in 2016–2018. Parasites Vectors. 2021;14:267.
Ixodidae	Dermacentor	Dermacentor reticulatus	Morphological	Poland	52.7168	15.3075	Vegetation			Dwużnik-Szarek D, Mierzejewska EJ, Rodo A, Goździk K, Behnke-Borowczyk J, Kiewra D, et al. Monitoring the expansion of Dermacentor reticulatus and occurrence of canine babesiosis in Poland in 2016–2018. Parasites Vectors. 2021;14:267.
Ixodidae	Dermacentor	Dermacentor reticulatus	Morphological	Poland	52.7418	15.1985	Vegetation			Dwużnik-Szarek D, Mierzejewska EJ, Rodo A, Goździk K, Behnke-Borowczyk J, Kiewra D, et al. Monitoring the expansion of Dermacentor reticulatus and occurrence of canine babesiosis in Poland in 2016–2018. Parasites Vectors. 2021;14:267.
Ixodidae	Dermacentor	Dermacentor reticulatus	Morphological	Poland	52.75	15.1378	Vegetation			Dwużnik-Szarek D, Mierzejewska EJ, Rodo A, Goździk K, Behnke-Borowczyk J, Kiewra D, et al. Monitoring the expansion of Dermacentor reticulatus and occurrence of canine babesiosis in Poland in 2016–2018. Parasites Vectors. 2021;14:267.
Ixodidae	Dermacentor	Dermacentor reticulatus	Morphological	Poland	52.7505	14.6906	Vegetation			Dwużnik-Szarek D, Mierzejewska EJ, Rodo A, Goździk K, Behnke-Borowczyk J, Kiewra D, et al. Monitoring the expansion of Dermacentor reticulatus and occurrence of canine babesiosis in Poland in 2016–2018. Parasites Vectors. 2021;14:267.
Ixodidae	Dermacentor	Dermacentor reticulatus	Morphological	Poland	52.7638	15.231	Vegetation			Dwużnik-Szarek D, Mierzejewska EJ, Rodo A, Goździk K, Behnke-Borowczyk J, Kiewra D, et al. Monitoring the expansion of Dermacentor reticulatus and occurrence of canine babesiosis in Poland in 2016–2018. Parasites Vectors. 2021;14:267.
Ixodidae	Dermacentor	Dermacentor reticulatus	Morphological	Poland	52.7661	15.3451	Vegetation			Dwużnik-Szarek D, Mierzejewska EJ, Rodo A, Goździk K, Behnke-Borowczyk J, Kiewra D, et al. Monitoring the expansion of Dermacentor reticulatus and occurrence of canine babesiosis in Poland in 2016–2018. Parasites Vectors. 2021;14:267.
Ixodidae	Dermacentor	Dermacentor reticulatus	Morphological	Poland	52.7897	14.5134	Vegetation			Dwużnik-Szarek D, Mierzejewska EJ, Rodo A, Goździk K, Behnke-Borowczyk J, Kiewra D, et al. Monitoring the expansion of Dermacentor reticulatus and occurrence of canine babesiosis in Poland in 2016–2018. Parasites Vectors. 2021;14:267.
Ixodidae	Dermacentor	Dermacentor reticulatus	Morphological	Poland	52.8171	14.9812	Vegetation			Dwużnik-Szarek D, Mierzejewska EJ, Rodo A, Goździk K, Behnke-Borowczyk J, Kiewra D, et al. Monitoring the expansion of Dermacentor reticulatus and occurrence of canine babesiosis in Poland in 2016–2018. Parasites Vectors. 2021;14:267.
Ixodidae	Dermacentor	Dermacentor reticulatus	Morphological	Poland	52.8794	14.8524	Vegetation			Dwużnik-Szarek D, Mierzejewska EJ, Rodo A, Goździk K, Behnke-Borowczyk J, Kiewra D, et al. Monitoring the expansion of Dermacentor reticulatus and occurrence of canine babesiosis in Poland in 2016–2018. Parasites Vectors. 2021;14:267.
Ixodidae	Dermacentor	Dermacentor reticulatus	Morphological	Poland	52.909	14.9233	Vegetation			Dwużnik-Szarek D, Mierzejewska EJ, Rodo A, Goździk K, Behnke-Borowczyk J, Kiewra D, et al. Monitoring the expansion of Dermacentor reticulatus and occurrence of canine babesiosis in Poland in 2016–2018. Parasites Vectors. 2021;14:267.
Ixodidae	Dermacentor	Dermacentor reticulatus	Morphological	Poland	52.9783	14.7228	Vegetation			Dwużnik-Szarek D, Mierzejewska EJ, Rodo A, Goździk K, Behnke-Borowczyk J, Kiewra D, et al. Monitoring the expansion of Dermacentor reticulatus and occurrence of canine babesiosis in Poland in 2016–2018. Parasites Vectors. 2021;14:267.
Ixodidae	Dermacentor	Dermacentor reticulatus	Morphological	Poland	52.9929	14.8222	Vegetation			Dwużnik-Szarek D, Mierzejewska EJ, Rodo A, Goździk K, Behnke-Borowczyk J, Kiewra D, et al. Monitoring the expansion of Dermacentor reticulatus and occurrence of canine babesiosis in Poland in 2016–2018. Parasites Vectors. 2021;14:267.
Ixodidae	Dermacentor	Dermacentor reticulatus	Morphological	Poland	52.9953	14.4923	Vegetation			Dwużnik-Szarek D, Mierzejewska EJ, Rodo A, Goździk K, Behnke-Borowczyk J, Kiewra D, et al. Monitoring the expansion of Dermacentor reticulatus and occurrence of canine babesiosis in Poland in 2016–2018. Parasites Vectors. 2021;14:267.
Ixodidae	Dermacentor	Dermacentor reticulatus	Morphological	Poland	52.9975	14.8701	Vegetation			Dwużnik-Szarek D, Mierzejewska EJ, Rodo A, Goździk K, Behnke-Borowczyk J, Kiewra D, et al. Monitoring the expansion of Dermacentor reticulatus and occurrence of canine babesiosis in Poland in 2016–2018. Parasites Vectors. 2021;14:267.
Ixodidae	Dermacentor	Dermacentor reticulatus	Morphological	Poland	53.0475	14.7634	Vegetation			Dwużnik-Szarek D, Mierzejewska EJ, Rodo A, Goździk K, Behnke-Borowczyk J, Kiewra D, et al. Monitoring the expansion of Dermacentor reticulatus and occurrence of canine babesiosis in Poland in 2016–2018. Parasites Vectors. 2021;14:267.
Ixodidae	Dermacentor	Dermacentor reticulatus	Morphological	Poland	53.0923	14.6507	Vegetation			Dwużnik-Szarek D, Mierzejewska EJ, Rodo A, Goździk K, Behnke-Borowczyk J, Kiewra D, et al. Monitoring the expansion of Dermacentor reticulatus and occurrence of canine babesiosis in Poland in 2016–2018. Parasites Vectors. 2021;14:267.
Ixodidae	Dermacentor	Dermacentor reticulatus	Morphological	Poland	53.0975	14.653	Vegetation			Dwużnik-Szarek D, Mierzejewska EJ, Rodo A, Goździk K, Behnke-Borowczyk J, Kiewra D, et al. Monitoring the expansion of Dermacentor reticulatus and occurrence of canine babesiosis in Poland in 2016–2018. Parasites Vectors. 2021;14:267.
Ixodidae	Dermacentor	Dermacentor reticulatus	Morphological	Poland	53.0998	14.6688	Vegetation			Dwużnik-Szarek D, Mierzejewska EJ, Rodo A, Goździk K, Behnke-Borowczyk J, Kiewra D, et al. Monitoring the expansion of Dermacentor reticulatus and occurrence of canine babesiosis in Poland in 2016–2018. Parasites Vectors. 2021;14:267.
Ixodidae	Dermacentor	Dermacentor reticulatus	Morphological	Poland	53.13	14.4209	Vegetation			Dwużnik-Szarek D, Mierzejewska EJ, Rodo A, Goździk K, Behnke-Borowczyk J, Kiewra D, et al. Monitoring the expansion of Dermacentor reticulatus and occurrence of canine babesiosis in Poland in 2016–2018. Parasites Vectors. 2021;14:267.
Ixodidae	Dermacentor	Dermacentor reticulatus	Morphological	Poland	53.2096	18.0588	Vegetation			Dwużnik-Szarek D, Mierzejewska EJ, Rodo A, Goździk K, Behnke-Borowczyk J, Kiewra D, et al. Monitoring the expansion of Dermacentor reticulatus and occurrence of canine babesiosis in Poland in 2016–2018. Parasites Vectors. 2021;14:267.
Ixodidae	Dermacentor	Dermacentor reticulatus	Morphological	Poland	53.3146	17.9672	Vegetation			Dwużnik-Szarek D, Mierzejewska EJ, Rodo A, Goździk K, Behnke-Borowczyk J, Kiewra D, et al. Monitoring the expansion of Dermacentor reticulatus and occurrence of canine babesiosis in Poland in 2016–2018. Parasites Vectors. 2021;14:267.
Ixodidae	Dermacentor	Dermacentor reticulatus	Morphological	Poland	53.8093	21.6476	Vegetation			Dwużnik-Szarek D, Mierzejewska EJ, Rodo A, Goździk K, Behnke-Borowczyk J, Kiewra D, et al. Monitoring the expansion of Dermacentor reticulatus and occurrence of canine babesiosis in Poland in 2016–2018. Parasites Vectors. 2021;14:267.
Ixodidae	Ixodes	Ixodes ricinus	Morphological	Belgium	55.54	13.1383	Vegetation			Ehrmann S, Liira J, Gärtner S, Hansen K, Brunet J, Cousins SA, et al. Environmental drivers of Ixodes ricinus abundance in forest fragments of rural European landscapes. BMC Ecol. 2017;17:31.
Ixodidae	Ixodes	Ixodes ricinus	Morphological	Belgium	55.7841	13.6282	Vegetation			Ehrmann S, Liira J, Gärtner S, Hansen K, Brunet J, Cousins SA, et al. Environmental drivers of Ixodes ricinus abundance in forest fragments of rural European landscapes. BMC Ecol. 2017;17:31.
Ixodidae	Ixodes	Ixodes ricinus	Morphological	Estonia	49.8422	3.57206	Vegetation			Ehrmann S, Liira J, Gärtner S, Hansen K, Brunet J, Cousins SA, et al. Environmental drivers of Ixodes ricinus abundance in forest fragments of rural European landscapes. BMC Ecol. 2017;17:31.
Ixodidae	Ixodes	Ixodes ricinus	Morphological	Estonia	49.9352	3.9161	Vegetation			Ehrmann S, Liira J, Gärtner S, Hansen K, Brunet J, Cousins SA, et al. Environmental drivers of Ixodes ricinus abundance in forest fragments of rural European landscapes. BMC Ecol. 2017;17:31.
Ixodidae	Ixodes	Ixodes ricinus	Morphological	France	43.269	0.82212	Vegetation			Ehrmann S, Liira J, Gärtner S, Hansen K, Brunet J, Cousins SA, et al. Environmental drivers of Ixodes ricinus abundance in forest fragments of rural European landscapes. BMC Ecol. 2017;17:31.
Ixodidae	Ixodes	Ixodes ricinus	Morphological	France	43.5035	1.22983	Vegetation			Ehrmann S, Liira J, Gärtner S, Hansen K, Brunet J, Cousins SA, et al. Environmental drivers of Ixodes ricinus abundance in forest fragments of rural European landscapes. BMC Ecol. 2017;17:31.
Ixodidae	Ixodes	Ixodes ricinus	Morphological	France	58.3677	26.587	Vegetation			Ehrmann S, Liira J, Gärtner S, Hansen K, Brunet J, Cousins SA, et al. Environmental drivers of Ixodes ricinus abundance in forest fragments of rural European landscapes. BMC Ecol. 2017;17:31.
Ixodidae	Ixodes	Ixodes ricinus	Morphological	France	58.5688	24.9792	Vegetation			Ehrmann S, Liira J, Gärtner S, Hansen K, Brunet J, Cousins SA, et al. Environmental drivers of Ixodes ricinus abundance in forest fragments of rural European landscapes. BMC Ecol. 2017;17:31.
Ixodidae	Ixodes	Ixodes ricinus	Morphological	France	59.313	16.879	Vegetation			Ehrmann S, Liira J, Gärtner S, Hansen K, Brunet J, Cousins SA, et al. Environmental drivers of Ixodes ricinus abundance in forest fragments of rural European landscapes. BMC Ecol. 2017;17:31.
Ixodidae	Ixodes	Ixodes ricinus	Morphological	France	59.394	17.1498	Vegetation			Ehrmann S, Liira J, Gärtner S, Hansen K, Brunet J, Cousins SA, et al. Environmental drivers of Ixodes ricinus abundance in forest fragments of rural European landscapes. BMC Ecol. 2017;17:31.
Ixodidae	Ixodes	Ixodes ricinus	Morphological	Germany	53.1933	11.9788	Vegetation			Ehrmann S, Liira J, Gärtner S, Hansen K, Brunet J, Cousins SA, et al. Environmental drivers of Ixodes ricinus abundance in forest fragments of rural European landscapes. BMC Ecol. 2017;17:31.
Ixodidae	Ixodes	Ixodes ricinus	Morphological	Germany	53.2209	8.66301	Vegetation			Ehrmann S, Liira J, Gärtner S, Hansen K, Brunet J, Cousins SA, et al. Environmental drivers of Ixodes ricinus abundance in forest fragments of rural European landscapes. BMC Ecol. 2017;17:31.
Ixodidae	Ixodes	Ixodes ricinus	Morphological	Germany	53.2593	12.2659	Vegetation			Ehrmann S, Liira J, Gärtner S, Hansen K, Brunet J, Cousins SA, et al. Environmental drivers of Ixodes ricinus abundance in forest fragments of rural European landscapes. BMC Ecol. 2017;17:31.
Ixodidae	Ixodes	Ixodes ricinus	Morphological	Germany	53.3402	9.4306	Vegetation			Ehrmann S, Liira J, Gärtner S, Hansen K, Brunet J, Cousins SA, et al. Environmental drivers of Ixodes ricinus abundance in forest fragments of rural European landscapes. BMC Ecol. 2017;17:31.
Ixodidae	Ixodes	Ixodes ricinus	Morphological	Sweden	50.7876	3.80358	Vegetation			Ehrmann S, Liira J, Gärtner S, Hansen K, Brunet J, Cousins SA, et al. Environmental drivers of Ixodes ricinus abundance in forest fragments of rural European landscapes. BMC Ecol. 2017;17:31.
Ixodidae	Ixodes	Ixodes ricinus	Morphological	Sweden	50.8727	4.93144	Vegetation			Ehrmann S, Liira J, Gärtner S, Hansen K, Brunet J, Cousins SA, et al. Environmental drivers of Ixodes ricinus abundance in forest fragments of rural European landscapes. BMC Ecol. 2017;17:31.
Ixodidae	Hyalomma	Hyalomma aegyptium	Morphological	Morocco	31.645	-9.583	Host	Testudines	Testudo graeca	El Mouden EH, Laghzaoui EM, Elbahi A, Abbad A. A case of massive infestation of a female Spur-thighed tortoise Testudo graeca by blood-sucking ticks Hyalomma aegyptium (Acari: Ixodidae). Int. J. Acarol. 2020;46:63-65.
Ixodidae	Ixodes	Ixodes ricinus	Genetic	Tunisia	36.9667	9.08333	Host	Artiodactyla	Bos taurus	Fares W, Dachraoui K, Cherni S, Barhoumi W, Slimane TB, Younsi H, et al. Tick-borne encephalitis virus in Ixodes ricinus (Acari: Ixodidae) ticks, Tunisia. Ticks Tick Borne Dis. 2021;12:101606.
Ixodidae	Hyalomma	Hyalomma marginatum	Morphological	Tunisia	36.9667	9.08333	Host	Artiodactyla	Bos taurus	Fares W, Dachraoui K, Cherni S, Barhoumi W, Slimane TB, Younsi H, et al. Tick-borne encephalitis virus in Ixodes ricinus (Acari: Ixodidae) ticks, Tunisia. Ticks Tick Borne Dis. 2021;12:101606.
Ixodidae	Hyalomma	Hyalomma marginatum	Morphological	Tunisia	36.9667	9.08333	Vegetation			Fares W, Dachraoui K, Cherni S, Barhoumi W, Slimane TB, Younsi H, et al. Tick-borne encephalitis virus in Ixodes ricinus (Acari: Ixodidae) ticks, Tunisia. Ticks Tick Borne Dis. 2021;12:101606.
Ixodidae	Ixodes	Ixodes ricinus	Genetic	Tunisia	36.9667	9.08333	Vegetation			Fares W, Dachraoui K, Cherni S, Barhoumi W, Slimane TB, Younsi H, et al. Tick-borne encephalitis virus in Ixodes ricinus (Acari: Ixodidae) ticks, Tunisia. Ticks Tick Borne Dis. 2021;12:101606.
Ixodidae	Haemaphysalis	Haemaphysalis concinna	Morphological	Hungary	47.2967	19.2101	Host	Passeriformes	Acrocephalus arundinaceus	Flaisz B, Sulyok KM, Kováts D, Kontschán J, Csörgő T, Csipak Á, et al. Babesia genotypes in Haemaphysalis concinna collected from birds in Hungary reflect phylogeographic connections with Siberia and the Far East. Ticks Tick Borne Dis. 2017;8:666-670.
Ixodidae	Haemaphysalis	Haemaphysalis concinna	Morphological	Hungary	47.2967	19.2101	Host	Passeriformes	Acrocephalus palustris	Flaisz B, Sulyok KM, Kováts D, Kontschán J, Csörgő T, Csipak Á, et al. Babesia genotypes in Haemaphysalis concinna collected from birds in Hungary reflect phylogeographic connections with Siberia and the Far East. Ticks Tick Borne Dis. 2017;8:666-670.
Ixodidae	Haemaphysalis	Haemaphysalis concinna	Morphological	Hungary	47.2967	19.2101	Host	Passeriformes	Acrocephalus schoenobaenus	Flaisz B, Sulyok KM, Kováts D, Kontschán J, Csörgő T, Csipak Á, et al. Babesia genotypes in Haemaphysalis concinna collected from birds in Hungary reflect phylogeographic connections with Siberia and the Far East. Ticks Tick Borne Dis. 2017;8:666-670.
Ixodidae	Haemaphysalis	Haemaphysalis concinna	Morphological	Hungary	47.2967	19.2101	Host	Passeriformes	Acrocephalus scirpaceus	Flaisz B, Sulyok KM, Kováts D, Kontschán J, Csörgő T, Csipak Á, et al. Babesia genotypes in Haemaphysalis concinna collected from birds in Hungary reflect phylogeographic connections with Siberia and the Far East. Ticks Tick Borne Dis. 2017;8:666-670.
Ixodidae	Haemaphysalis	Haemaphysalis concinna	Morphological	Hungary	47.2967	19.2101	Host	Passeriformes	Carduelis chloris	Flaisz B, Sulyok KM, Kováts D, Kontschán J, Csörgő T, Csipak Á, et al. Babesia genotypes in Haemaphysalis concinna collected from birds in Hungary reflect phylogeographic connections with Siberia and the Far East. Ticks Tick Borne Dis. 2017;8:666-670.
Ixodidae	Haemaphysalis	Haemaphysalis concinna	Morphological	Hungary	47.2967	19.2101	Host	Passeriformes	Coccothraustes coccothraustes	Flaisz B, Sulyok KM, Kováts D, Kontschán J, Csörgő T, Csipak Á, et al. Babesia genotypes in Haemaphysalis concinna collected from birds in Hungary reflect phylogeographic connections with Siberia and the Far East. Ticks Tick Borne Dis. 2017;8:666-670.
Ixodidae	Haemaphysalis	Haemaphysalis concinna	Morphological	Hungary	47.2967	19.2101	Host	Passeriformes	Emberiza citrinella	Flaisz B, Sulyok KM, Kováts D, Kontschán J, Csörgő T, Csipak Á, et al. Babesia genotypes in Haemaphysalis concinna collected from birds in Hungary reflect phylogeographic connections with Siberia and the Far East. Ticks Tick Borne Dis. 2017;8:666-670.
Ixodidae	Haemaphysalis	Haemaphysalis concinna	Morphological	Hungary	47.2967	19.2101	Host	Passeriformes	Erithacus rubecula	Flaisz B, Sulyok KM, Kováts D, Kontschán J, Csörgő T, Csipak Á, et al. Babesia genotypes in Haemaphysalis concinna collected from birds in Hungary reflect phylogeographic connections with Siberia and the Far East. Ticks Tick Borne Dis. 2017;8:666-670.
Ixodidae	Haemaphysalis	Haemaphysalis concinna	Morphological	Hungary	47.2967	19.2101	Host	Passeriformes	Lanius collurio	Flaisz B, Sulyok KM, Kováts D, Kontschán J, Csörgő T, Csipak Á, et al. Babesia genotypes in Haemaphysalis concinna collected from birds in Hungary reflect phylogeographic connections with Siberia and the Far East. Ticks Tick Borne Dis. 2017;8:666-670.
Ixodidae	Haemaphysalis	Haemaphysalis concinna	Morphological	Hungary	47.2967	19.2101	Host	Passeriformes	Locustella fluviatilis	Flaisz B, Sulyok KM, Kováts D, Kontschán J, Csörgő T, Csipak Á, et al. Babesia genotypes in Haemaphysalis concinna collected from birds in Hungary reflect phylogeographic connections with Siberia and the Far East. Ticks Tick Borne Dis. 2017;8:666-670.
Ixodidae	Haemaphysalis	Haemaphysalis concinna	Morphological	Hungary	47.2967	19.2101	Host	Passeriformes	Locustella luscinioides	Flaisz B, Sulyok KM, Kováts D, Kontschán J, Csörgő T, Csipak Á, et al. Babesia genotypes in Haemaphysalis concinna collected from birds in Hungary reflect phylogeographic connections with Siberia and the Far East. Ticks Tick Borne Dis. 2017;8:666-670.
Ixodidae	Haemaphysalis	Haemaphysalis concinna	Morphological	Hungary	47.2967	19.2101	Host	Passeriformes	Luscinia megarhynchos	Flaisz B, Sulyok KM, Kováts D, Kontschán J, Csörgő T, Csipak Á, et al. Babesia genotypes in Haemaphysalis concinna collected from birds in Hungary reflect phylogeographic connections with Siberia and the Far East. Ticks Tick Borne Dis. 2017;8:666-670.
Ixodidae	Haemaphysalis	Haemaphysalis concinna	Morphological	Hungary	47.2967	19.2101	Host	Passeriformes	Parus major	Flaisz B, Sulyok KM, Kováts D, Kontschán J, Csörgő T, Csipak Á, et al. Babesia genotypes in Haemaphysalis concinna collected from birds in Hungary reflect phylogeographic connections with Siberia and the Far East. Ticks Tick Borne Dis. 2017;8:666-670.
Ixodidae	Haemaphysalis	Haemaphysalis concinna	Morphological	Hungary	47.2967	19.2101	Host	Passeriformes	Prunella modularis	Flaisz B, Sulyok KM, Kováts D, Kontschán J, Csörgő T, Csipak Á, et al. Babesia genotypes in Haemaphysalis concinna collected from birds in Hungary reflect phylogeographic connections with Siberia and the Far East. Ticks Tick Borne Dis. 2017;8:666-670.
Ixodidae	Haemaphysalis	Haemaphysalis concinna	Morphological	Hungary	47.2967	19.2101	Host	Passeriformes	Sylvia atricapilla	Flaisz B, Sulyok KM, Kováts D, Kontschán J, Csörgő T, Csipak Á, et al. Babesia genotypes in Haemaphysalis concinna collected from birds in Hungary reflect phylogeographic connections with Siberia and the Far East. Ticks Tick Borne Dis. 2017;8:666-670.
Ixodidae	Haemaphysalis	Haemaphysalis concinna	Morphological	Hungary	47.2967	19.2101	Host	Passeriformes	Sylvia curruca	Flaisz B, Sulyok KM, Kováts D, Kontschán J, Csörgő T, Csipak Á, et al. Babesia genotypes in Haemaphysalis concinna collected from birds in Hungary reflect phylogeographic connections with Siberia and the Far East. Ticks Tick Borne Dis. 2017;8:666-670.
Ixodidae	Haemaphysalis	Haemaphysalis concinna	Morphological	Hungary	47.2967	19.2101	Host	Passeriformes	Sylvia nisoria	Flaisz B, Sulyok KM, Kováts D, Kontschán J, Csörgő T, Csipak Á, et al. Babesia genotypes in Haemaphysalis concinna collected from birds in Hungary reflect phylogeographic connections with Siberia and the Far East. Ticks Tick Borne Dis. 2017;8:666-670.
Ixodidae	Haemaphysalis	Haemaphysalis concinna	Morphological	Hungary	47.2967	19.2101	Host	Passeriformes	Turdus merula	Flaisz B, Sulyok KM, Kováts D, Kontschán J, Csörgő T, Csipak Á, et al. Babesia genotypes in Haemaphysalis concinna collected from birds in Hungary reflect phylogeographic connections with Siberia and the Far East. Ticks Tick Borne Dis. 2017;8:666-670.
Ixodidae	Haemaphysalis	Haemaphysalis concinna	Morphological	Hungary	47.2967	19.2101	Host	Passeriformes	Turdus philomelos	Flaisz B, Sulyok KM, Kováts D, Kontschán J, Csörgő T, Csipak Á, et al. Babesia genotypes in Haemaphysalis concinna collected from birds in Hungary reflect phylogeographic connections with Siberia and the Far East. Ticks Tick Borne Dis. 2017;8:666-670.
Ixodidae	Ixodes	Ixodes ricinus	Morphological	Germany	50.7682	8.58311	Host	Rodentia	Myotis myotis	Frank R, Kuhn T, Werblow A, Liston A, Kochmann J, Klimpel S. Parasite diversity of European Myotis species with special emphasis on Myotis myotis (Microchiroptera, Vespertilionidae) from a typical nursery roost. Parasites Vectors. 2015;8:101.
Ixodidae	Haemaphysalis	Haemaphysalis punctata	Morphological	Italy	42.4246	13.5241	Host	Artiodactyla	Ovis aries	Giangaspero A, Marangi M, Papini R, Paoletti B, Wijnveld M, Jongejan F. Theileria sp. OT3 and other tick-borne pathogens in sheep and ticks in Italy: molecular characterization and phylogeny. Ticks Tick Borne Dis. 2015:6:75-83.
Ixodidae	Haemaphysalis	Haemaphysalis punctata	Morphological	Italy	42.4246	13.5241	Vegetation			Giangaspero A, Marangi M, Papini R, Paoletti B, Wijnveld M, Jongejan F. Theileria sp. OT3 and other tick-borne pathogens in sheep and ticks in Italy: molecular characterization and phylogeny. Ticks Tick Borne Dis. 2015:6:75-83.
Ixodidae	Ixodes	Ixodes ricinus	Genetic	United Kingdom	49.4715	-2.58145	Host	Eulipotyphla	Erinaceus europaeus	Gillingham EL, Hansford KM, Meadows S, Henney J, Wieckowski F, Hernández-Triana LM, et al. Ticks on the Channel Islands and implications for public health. Ticks Tick Borne Dis. 2020;11:101405.
Ixodidae	Ixodes	Ixodes ricinus	Genetic	United Kingdom	49.7169	-2.21753	Host	Rodentia	Apodemus sylvaticus	Gillingham EL, Hansford KM, Meadows S, Henney J, Wieckowski F, Hernández-Triana LM, et al. Ticks on the Channel Islands and implications for public health. Ticks Tick Borne Dis. 2020;11:101405.
Ixodidae	Ixodes	Ixodes ricinus	Genetic	United Kingdom	49.1727	-2.16471	Host	Rodentia	Myodes glareolus	Gillingham EL, Hansford KM, Meadows S, Henney J, Wieckowski F, Hernández-Triana LM, et al. Ticks on the Channel Islands and implications for public health. Ticks Tick Borne Dis. 2020;11:101405.
Ixodidae	Ixodes	Ixodes ricinus	Genetic	United Kingdom	49.1727	-2.16471	Vegetation			Gillingham EL, Hansford KM, Meadows S, Henney J, Wieckowski F, Hernández-Triana LM, et al. Ticks on the Channel Islands and implications for public health. Ticks Tick Borne Dis. 2020;11:101405.
Ixodidae	Ixodes	Ixodes ricinus	Genetic	United Kingdom	49.1751	-2.18323	Vegetation			Gillingham EL, Hansford KM, Meadows S, Henney J, Wieckowski F, Hernández-Triana LM, et al. Ticks on the Channel Islands and implications for public health. Ticks Tick Borne Dis. 2020;11:101405.
Ixodidae	Ixodes	Ixodes ricinus	Genetic	United Kingdom	49.1807	-2.20809	Vegetation			Gillingham EL, Hansford KM, Meadows S, Henney J, Wieckowski F, Hernández-Triana LM, et al. Ticks on the Channel Islands and implications for public health. Ticks Tick Borne Dis. 2020;11:101405.
Ixodidae	Ixodes	Ixodes ricinus	Genetic	United Kingdom	49.1935	-2.18982	Vegetation			Gillingham EL, Hansford KM, Meadows S, Henney J, Wieckowski F, Hernández-Triana LM, et al. Ticks on the Channel Islands and implications for public health. Ticks Tick Borne Dis. 2020;11:101405.
Ixodidae	Ixodes	Ixodes ricinus	Genetic	United Kingdom	49.1961	-2.20427	Vegetation			Gillingham EL, Hansford KM, Meadows S, Henney J, Wieckowski F, Hernández-Triana LM, et al. Ticks on the Channel Islands and implications for public health. Ticks Tick Borne Dis. 2020;11:101405.
Ixodidae	Ixodes	Ixodes ricinus	Genetic	United Kingdom	49.4245	-2.55954	Vegetation			Gillingham EL, Hansford KM, Meadows S, Henney J, Wieckowski F, Hernández-Triana LM, et al. Ticks on the Channel Islands and implications for public health. Ticks Tick Borne Dis. 2020;11:101405.
Ixodidae	Ixodes	Ixodes ricinus	Genetic	United Kingdom	49.4279	-2.54544	Vegetation			Gillingham EL, Hansford KM, Meadows S, Henney J, Wieckowski F, Hernández-Triana LM, et al. Ticks on the Channel Islands and implications for public health. Ticks Tick Borne Dis. 2020;11:101405.
Ixodidae	Ixodes	Ixodes ricinus	Genetic	United Kingdom	49.436	-2.66668	Vegetation			Gillingham EL, Hansford KM, Meadows S, Henney J, Wieckowski F, Hernández-Triana LM, et al. Ticks on the Channel Islands and implications for public health. Ticks Tick Borne Dis. 2020;11:101405.
Ixodidae	Ixodes	Ixodes ricinus	Genetic	United Kingdom	49.4367	-2.53618	Vegetation			Gillingham EL, Hansford KM, Meadows S, Henney J, Wieckowski F, Hernández-Triana LM, et al. Ticks on the Channel Islands and implications for public health. Ticks Tick Borne Dis. 2020;11:101405.
Ixodidae	Ixodes	Ixodes ricinus	Genetic	United Kingdom	49.4489	-2.61989	Vegetation			Gillingham EL, Hansford KM, Meadows S, Henney J, Wieckowski F, Hernández-Triana LM, et al. Ticks on the Channel Islands and implications for public health. Ticks Tick Borne Dis. 2020;11:101405.
Ixodidae	Ixodes	Ixodes ricinus	Genetic	United Kingdom	49.4715	-2.58145	Vegetation			Gillingham EL, Hansford KM, Meadows S, Henney J, Wieckowski F, Hernández-Triana LM, et al. Ticks on the Channel Islands and implications for public health. Ticks Tick Borne Dis. 2020;11:101405.
Ixodidae	Ixodes	Ixodes ricinus	Genetic	United Kingdom	49.7049	-2.20738	Vegetation			Gillingham EL, Hansford KM, Meadows S, Henney J, Wieckowski F, Hernández-Triana LM, et al. Ticks on the Channel Islands and implications for public health. Ticks Tick Borne Dis. 2020;11:101405.
Ixodidae	Ixodes	Ixodes ricinus	Genetic	United Kingdom	49.706	-2.20706	Vegetation			Gillingham EL, Hansford KM, Meadows S, Henney J, Wieckowski F, Hernández-Triana LM, et al. Ticks on the Channel Islands and implications for public health. Ticks Tick Borne Dis. 2020;11:101405.
Ixodidae	Ixodes	Ixodes ricinus	Genetic	United Kingdom	49.7062	-2.23049	Vegetation			Gillingham EL, Hansford KM, Meadows S, Henney J, Wieckowski F, Hernández-Triana LM, et al. Ticks on the Channel Islands and implications for public health. Ticks Tick Borne Dis. 2020;11:101405.
Ixodidae	Ixodes	Ixodes ricinus	Genetic	United Kingdom	49.7144	-2.21826	Vegetation			Gillingham EL, Hansford KM, Meadows S, Henney J, Wieckowski F, Hernández-Triana LM, et al. Ticks on the Channel Islands and implications for public health. Ticks Tick Borne Dis. 2020;11:101405.
Ixodidae	Ixodes	Ixodes ricinus	Genetic	United Kingdom	49.7161	-2.2061	Vegetation			Gillingham EL, Hansford KM, Meadows S, Henney J, Wieckowski F, Hernández-Triana LM, et al. Ticks on the Channel Islands and implications for public health. Ticks Tick Borne Dis. 2020;11:101405.
Ixodidae	Ixodes	Ixodes ricinus	Genetic	United Kingdom	49.7169	-2.21753	Vegetation			Gillingham EL, Hansford KM, Meadows S, Henney J, Wieckowski F, Hernández-Triana LM, et al. Ticks on the Channel Islands and implications for public health. Ticks Tick Borne Dis. 2020;11:101405.
Ixodidae	Ixodes	Ixodes ricinus	Genetic	United Kingdom	49.7171	-2.20963	Vegetation			Gillingham EL, Hansford KM, Meadows S, Henney J, Wieckowski F, Hernández-Triana LM, et al. Ticks on the Channel Islands and implications for public health. Ticks Tick Borne Dis. 2020;11:101405.
Ixodidae	Ixodes	Ixodes ricinus	Genetic	United Kingdom	49.7185	-2.22077	Vegetation			Gillingham EL, Hansford KM, Meadows S, Henney J, Wieckowski F, Hernández-Triana LM, et al. Ticks on the Channel Islands and implications for public health. Ticks Tick Borne Dis. 2020;11:101405.
Ixodidae	Ixodes	Ixodes ricinus	Genetic	United Kingdom	49.7188	-2.18762	Vegetation			Gillingham EL, Hansford KM, Meadows S, Henney J, Wieckowski F, Hernández-Triana LM, et al. Ticks on the Channel Islands and implications for public health. Ticks Tick Borne Dis. 2020;11:101405.
Ixodidae	Ixodes	Ixodes ricinus	Genetic	United Kingdom	49.7191	-2.19211	Vegetation			Gillingham EL, Hansford KM, Meadows S, Henney J, Wieckowski F, Hernández-Triana LM, et al. Ticks on the Channel Islands and implications for public health. Ticks Tick Borne Dis. 2020;11:101405.
Ixodidae	Ixodes	Ixodes ricinus	Genetic	United Kingdom	49.7199	-2.187	Vegetation			Gillingham EL, Hansford KM, Meadows S, Henney J, Wieckowski F, Hernández-Triana LM, et al. Ticks on the Channel Islands and implications for public health. Ticks Tick Borne Dis. 2020;11:101405.
Ixodidae	Ixodes	Ixodes ricinus	Genetic	United Kingdom	49.7206	-2.18496	Vegetation			Gillingham EL, Hansford KM, Meadows S, Henney J, Wieckowski F, Hernández-Triana LM, et al. Ticks on the Channel Islands and implications for public health. Ticks Tick Borne Dis. 2020;11:101405.
Ixodidae	Ixodes	Ixodes ricinus	Morphological	United Kingdom	49.7214	-2.20121	Vegetation			Gillingham EL, Hansford KM, Meadows S, Henney J, Wieckowski F, Hernández-Triana LM, et al. Ticks on the Channel Islands and implications for public health. Ticks Tick Borne Dis. 2020;11:101405.
Ixodidae	Ixodes	Ixodes ricinus	Morphological	Switzerland	47.0167	6.93333	Vegetation			Hauser G, Rais O, Morán Cadenas F, Gonseth Y, Bouzelboudjen M, Gern L. Influence of climatic factors on Ixodes ricinus nymph abundance and phenology over a long-term monthly observation in Switzerland (2000–2014). Parasites Vectors. 2018;11:289.
Ixodidae	Ixodes	Ixodes ricinus	Morphological	Slovakia	48.5817	20.7791	Host	Eulipotyphla	Crocidura leucodon	Heglasová I, Rudenko N, Golovchenko M, Zubriková D, Miklisová D, Stanko M. Ticks, fleas and rodent-hosts analyzed for the presence of Borrelia miyamotoi in Slovakia: the first record of Borrelia miyamotoi in a Haemaphysalis inermis tick. Ticks Tick Borne Dis. 2020;11:101456.
Ixodidae	Ixodes	Ixodes ricinus	Morphological	Slovakia	48.7352	21.2378	Host	Eulipotyphla	Crocidura suaveolens	Heglasová I, Rudenko N, Golovchenko M, Zubriková D, Miklisová D, Stanko M. Ticks, fleas and rodent-hosts analyzed for the presence of Borrelia miyamotoi in Slovakia: the first record of Borrelia miyamotoi in a Haemaphysalis inermis tick. Ticks Tick Borne Dis. 2020;11:101456.
Ixodidae	Ixodes	Ixodes ricinus	Morphological	Slovakia	48.7352	21.2378	Host	Eulipotyphla	Crocidura suaveolens	Heglasová I, Rudenko N, Golovchenko M, Zubriková D, Miklisová D, Stanko M. Ticks, fleas and rodent-hosts analyzed for the presence of Borrelia miyamotoi in Slovakia: the first record of Borrelia miyamotoi in a Haemaphysalis inermis tick. Ticks Tick Borne Dis. 2020;11:101456.
Ixodidae	Ixodes	Ixodes ricinus	Morphological	Slovakia	48.5817	20.7791	Host	Rodentia	Apodemus agrarius	Heglasová I, Rudenko N, Golovchenko M, Zubriková D, Miklisová D, Stanko M. Ticks, fleas and rodent-hosts analyzed for the presence of Borrelia miyamotoi in Slovakia: the first record of Borrelia miyamotoi in a Haemaphysalis inermis tick. Ticks Tick Borne Dis. 2020;11:101456.
Ixodidae	Ixodes	Ixodes ricinus	Morphological	Slovakia	48.7352	21.2378	Host	Rodentia	Apodemus agrarius	Heglasová I, Rudenko N, Golovchenko M, Zubriková D, Miklisová D, Stanko M. Ticks, fleas and rodent-hosts analyzed for the presence of Borrelia miyamotoi in Slovakia: the first record of Borrelia miyamotoi in a Haemaphysalis inermis tick. Ticks Tick Borne Dis. 2020;11:101456.
Ixodidae	Ixodes	Ixodes ricinus	Morphological	Slovakia	48.763	21.1356	Host	Rodentia	Apodemus agrarius	Heglasová I, Rudenko N, Golovchenko M, Zubriková D, Miklisová D, Stanko M. Ticks, fleas and rodent-hosts analyzed for the presence of Borrelia miyamotoi in Slovakia: the first record of Borrelia miyamotoi in a Haemaphysalis inermis tick. Ticks Tick Borne Dis. 2020;11:101456.
Ixodidae	Ixodes	Ixodes ricinus	Morphological	Slovakia	48.5817	20.7791	Host	Rodentia	Apodemus flavicollis	Heglasová I, Rudenko N, Golovchenko M, Zubriková D, Miklisová D, Stanko M. Ticks, fleas and rodent-hosts analyzed for the presence of Borrelia miyamotoi in Slovakia: the first record of Borrelia miyamotoi in a Haemaphysalis inermis tick. Ticks Tick Borne Dis. 2020;11:101456.
Ixodidae	Ixodes	Ixodes ricinus	Morphological	Slovakia	48.763	21.1356	Host	Rodentia	Apodemus flavicollis	Heglasová I, Rudenko N, Golovchenko M, Zubriková D, Miklisová D, Stanko M. Ticks, fleas and rodent-hosts analyzed for the presence of Borrelia miyamotoi in Slovakia: the first record of Borrelia miyamotoi in a Haemaphysalis inermis tick. Ticks Tick Borne Dis. 2020;11:101456.
Ixodidae	Ixodes	Ixodes ricinus	Morphological	Slovakia	48.5817	20.7791	Host	Rodentia	Microtus arvalis	Heglasová I, Rudenko N, Golovchenko M, Zubriková D, Miklisová D, Stanko M. Ticks, fleas and rodent-hosts analyzed for the presence of Borrelia miyamotoi in Slovakia: the first record of Borrelia miyamotoi in a Haemaphysalis inermis tick. Ticks Tick Borne Dis. 2020;11:101456.
Ixodidae	Ixodes	Ixodes ricinus	Morphological	Slovakia	48.5817	20.7791	Host	Rodentia	Myodes glareolus	Heglasová I, Rudenko N, Golovchenko M, Zubriková D, Miklisová D, Stanko M. Ticks, fleas and rodent-hosts analyzed for the presence of Borrelia miyamotoi in Slovakia: the first record of Borrelia miyamotoi in a Haemaphysalis inermis tick. Ticks Tick Borne Dis. 2020;11:101456.
Ixodidae	Ixodes	Ixodes ricinus	Morphological	Slovakia	48.763	21.1356	Host	Rodentia	Myodes glareolus	Heglasová I, Rudenko N, Golovchenko M, Zubriková D, Miklisová D, Stanko M. Ticks, fleas and rodent-hosts analyzed for the presence of Borrelia miyamotoi in Slovakia: the first record of Borrelia miyamotoi in a Haemaphysalis inermis tick. Ticks Tick Borne Dis. 2020;11:101456.
Ixodidae	Ixodes	Ixodes ricinus	Morphological	Slovakia	48.763	21.1356	Host	Rodentia	Myodes glareolus	Heglasová I, Rudenko N, Golovchenko M, Zubriková D, Miklisová D, Stanko M. Ticks, fleas and rodent-hosts analyzed for the presence of Borrelia miyamotoi in Slovakia: the first record of Borrelia miyamotoi in a Haemaphysalis inermis tick. Ticks Tick Borne Dis. 2020;11:101456.
Ixodidae	Dermacentor	Dermacentor marginatus	Morphological	Slovakia	48.5817	20.7791	Host	Rodentia	Apodemus flavicollis	Heglasová I, Rudenko N, Golovchenko M, Zubriková D, Miklisová D, Stanko M. Ticks, fleas and rodent-hosts analyzed for the presence of Borrelia miyamotoi in Slovakia: the first record of Borrelia miyamotoi in a Haemaphysalis inermis tick. Ticks Tick Borne Dis. 2020;11:101456.
Ixodidae	Dermacentor	Dermacentor marginatus	Morphological	Slovakia	48.5817	20.7791	Host	Rodentia	Myodes glareolus	Heglasová I, Rudenko N, Golovchenko M, Zubriková D, Miklisová D, Stanko M. Ticks, fleas and rodent-hosts analyzed for the presence of Borrelia miyamotoi in Slovakia: the first record of Borrelia miyamotoi in a Haemaphysalis inermis tick. Ticks Tick Borne Dis. 2020;11:101456.
Ixodidae	Dermacentor	Dermacentor reticulatus	Morphological	Slovakia	48.5817	20.7791	Host	Rodentia	Apodemus agrarius	Heglasová I, Rudenko N, Golovchenko M, Zubriková D, Miklisová D, Stanko M. Ticks, fleas and rodent-hosts analyzed for the presence of Borrelia miyamotoi in Slovakia: the first record of Borrelia miyamotoi in a Haemaphysalis inermis tick. Ticks Tick Borne Dis. 2020;11:101456.
Ixodidae	Dermacentor	Dermacentor reticulatus	Morphological	Slovakia	48.5817	20.7791	Host	Rodentia	Apodemus flavicollis	Heglasová I, Rudenko N, Golovchenko M, Zubriková D, Miklisová D, Stanko M. Ticks, fleas and rodent-hosts analyzed for the presence of Borrelia miyamotoi in Slovakia: the first record of Borrelia miyamotoi in a Haemaphysalis inermis tick. Ticks Tick Borne Dis. 2020;11:101456.
Ixodidae	Dermacentor	Dermacentor reticulatus	Morphological	Slovakia	48.5817	20.7791	Host	Eulipotyphla	Crocidura leucodon	Heglasová I, Rudenko N, Golovchenko M, Zubriková D, Miklisová D, Stanko M. Ticks, fleas and rodent-hosts analyzed for the presence of Borrelia miyamotoi in Slovakia: the first record of Borrelia miyamotoi in a Haemaphysalis inermis tick. Ticks Tick Borne Dis. 2020;11:101456.
Ixodidae	Dermacentor	Dermacentor reticulatus	Morphological	Slovakia	48.5817	20.7791	Host	Rodentia	Myodes glareolus	Heglasová I, Rudenko N, Golovchenko M, Zubriková D, Miklisová D, Stanko M. Ticks, fleas and rodent-hosts analyzed for the presence of Borrelia miyamotoi in Slovakia: the first record of Borrelia miyamotoi in a Haemaphysalis inermis tick. Ticks Tick Borne Dis. 2020;11:101456.
Ixodidae	Haemaphysalis	Haemaphysalis concinna	Morphological	Slovakia	48.5817	20.7791	Host	Rodentia	Apodemus agrarius	Heglasová I, Rudenko N, Golovchenko M, Zubriková D, Miklisová D, Stanko M. Ticks, fleas and rodent-hosts analyzed for the presence of Borrelia miyamotoi in Slovakia: the first record of Borrelia miyamotoi in a Haemaphysalis inermis tick. Ticks Tick Borne Dis. 2020;11:101456.
Ixodidae	Haemaphysalis	Haemaphysalis concinna	Morphological	Slovakia	48.5817	20.7791	Host	Rodentia	Apodemus flavicollis	Heglasová I, Rudenko N, Golovchenko M, Zubriková D, Miklisová D, Stanko M. Ticks, fleas and rodent-hosts analyzed for the presence of Borrelia miyamotoi in Slovakia: the first record of Borrelia miyamotoi in a Haemaphysalis inermis tick. Ticks Tick Borne Dis. 2020;11:101456.
Ixodidae	Haemaphysalis	Haemaphysalis concinna	Morphological	Slovakia	48.5817	20.7791	Host	Rodentia	Microtus arvalis	Heglasová I, Rudenko N, Golovchenko M, Zubriková D, Miklisová D, Stanko M. Ticks, fleas and rodent-hosts analyzed for the presence of Borrelia miyamotoi in Slovakia: the first record of Borrelia miyamotoi in a Haemaphysalis inermis tick. Ticks Tick Borne Dis. 2020;11:101456.
Ixodidae	Haemaphysalis	Haemaphysalis concinna	Morphological	Slovakia	48.5817	20.7791	Host	Rodentia	Myodes glareolus	Heglasová I, Rudenko N, Golovchenko M, Zubriková D, Miklisová D, Stanko M. Ticks, fleas and rodent-hosts analyzed for the presence of Borrelia miyamotoi in Slovakia: the first record of Borrelia miyamotoi in a Haemaphysalis inermis tick. Ticks Tick Borne Dis. 2020;11:101456.
Ixodidae	Haemaphysalis	Haemaphysalis inermis	Morphological	Slovakia	48.5817	20.7791	Host	Rodentia	Apodemus agrarius	Heglasová I, Rudenko N, Golovchenko M, Zubriková D, Miklisová D, Stanko M. Ticks, fleas and rodent-hosts analyzed for the presence of Borrelia miyamotoi in Slovakia: the first record of Borrelia miyamotoi in a Haemaphysalis inermis tick. Ticks Tick Borne Dis. 2020;11:101456.
Ixodidae	Haemaphysalis	Haemaphysalis inermis	Morphological	Slovakia	48.5817	20.7791	Host	Rodentia	Apodemus flavicollis	Heglasová I, Rudenko N, Golovchenko M, Zubriková D, Miklisová D, Stanko M. Ticks, fleas and rodent-hosts analyzed for the presence of Borrelia miyamotoi in Slovakia: the first record of Borrelia miyamotoi in a Haemaphysalis inermis tick. Ticks Tick Borne Dis. 2020;11:101456.
Ixodidae	Haemaphysalis	Haemaphysalis inermis	Morphological	Slovakia	48.5817	20.7791	Host	Rodentia	Myodes glareolus	Heglasová I, Rudenko N, Golovchenko M, Zubriková D, Miklisová D, Stanko M. Ticks, fleas and rodent-hosts analyzed for the presence of Borrelia miyamotoi in Slovakia: the first record of Borrelia miyamotoi in a Haemaphysalis inermis tick. Ticks Tick Borne Dis. 2020;11:101456.
Ixodidae	Ixodes	Ixodes trianguliceps	Morphological	Slovakia	48.5817	20.7791	Host	Rodentia	Apodemus agrarius	Heglasová I, Rudenko N, Golovchenko M, Zubriková D, Miklisová D, Stanko M. Ticks, fleas and rodent-hosts analyzed for the presence of Borrelia miyamotoi in Slovakia: the first record of Borrelia miyamotoi in a Haemaphysalis inermis tick. Ticks Tick Borne Dis. 2020;11:101456.
Ixodidae	Ixodes	Ixodes trianguliceps	Morphological	Slovakia	48.5817	20.7791	Host	Rodentia	Apodemus flavicollis	Heglasová I, Rudenko N, Golovchenko M, Zubriková D, Miklisová D, Stanko M. Ticks, fleas and rodent-hosts analyzed for the presence of Borrelia miyamotoi in Slovakia: the first record of Borrelia miyamotoi in a Haemaphysalis inermis tick. Ticks Tick Borne Dis. 2020;11:101456.
Ixodidae	Ixodes	Ixodes trianguliceps	Morphological	Slovakia	48.763	21.1356	Host	Rodentia	Apodemus flavicollis	Heglasová I, Rudenko N, Golovchenko M, Zubriková D, Miklisová D, Stanko M. Ticks, fleas and rodent-hosts analyzed for the presence of Borrelia miyamotoi in Slovakia: the first record of Borrelia miyamotoi in a Haemaphysalis inermis tick. Ticks Tick Borne Dis. 2020;11:101456.
Ixodidae	Ixodes	Ixodes trianguliceps	Morphological	Slovakia	48.763	21.1356	Host	Rodentia	Apodemus flavicollis	Heglasová I, Rudenko N, Golovchenko M, Zubriková D, Miklisová D, Stanko M. Ticks, fleas and rodent-hosts analyzed for the presence of Borrelia miyamotoi in Slovakia: the first record of Borrelia miyamotoi in a Haemaphysalis inermis tick. Ticks Tick Borne Dis. 2020;11:101456.
Ixodidae	Ixodes	Ixodes trianguliceps	Morphological	Slovakia	48.763	21.1356	Host	Rodentia	Micromys minutus	Heglasová I, Rudenko N, Golovchenko M, Zubriková D, Miklisová D, Stanko M. Ticks, fleas and rodent-hosts analyzed for the presence of Borrelia miyamotoi in Slovakia: the first record of Borrelia miyamotoi in a Haemaphysalis inermis tick. Ticks Tick Borne Dis. 2020;11:101456.
Ixodidae	Ixodes	Ixodes trianguliceps	Morphological	Slovakia	48.5817	20.7791	Host	Rodentia	Myodes glareolus	Heglasová I, Rudenko N, Golovchenko M, Zubriková D, Miklisová D, Stanko M. Ticks, fleas and rodent-hosts analyzed for the presence of Borrelia miyamotoi in Slovakia: the first record of Borrelia miyamotoi in a Haemaphysalis inermis tick. Ticks Tick Borne Dis. 2020;11:101456.
Ixodidae	Hyalomma	Hyalomma asiaticum	Morphological	Turkey	37.162	40.83	Host	Artiodactyla	Bos taurus	Hekimoglu O, Ozer AN. Distribution and phylogeny of Hyalomma ticks (Acari: Ixodidae) in Turkey. Exp. Appl. Acarol. 2017;73:501-519.
Ixodidae	Hyalomma	Hyalomma asiaticum	Morphological	Turkey	37.232	40.785	Host	Artiodactyla	Ovis aries	Hekimoglu O, Ozer AN. Distribution and phylogeny of Hyalomma ticks (Acari: Ixodidae) in Turkey. Exp. Appl. Acarol. 2017;73:501-519.
Ixodidae	Hyalomma	Hyalomma excavatum	Morphological	Turkey	35.424	33.907	Host	Artiodactyla	Bos taurus	Hekimoglu O, Ozer AN. Distribution and phylogeny of Hyalomma ticks (Acari: Ixodidae) in Turkey. Exp. Appl. Acarol. 2017;73:501-519.
Ixodidae	Hyalomma	Hyalomma excavatum	Morphological	Turkey	37.162	40.83	Host	Artiodactyla	Bos taurus	Hekimoglu O, Ozer AN. Distribution and phylogeny of Hyalomma ticks (Acari: Ixodidae) in Turkey. Exp. Appl. Acarol. 2017;73:501-519.
Ixodidae	Hyalomma	Hyalomma excavatum	Morphological	Turkey	39.736	44.153	Host	Artiodactyla	Bos taurus	Hekimoglu O, Ozer AN. Distribution and phylogeny of Hyalomma ticks (Acari: Ixodidae) in Turkey. Exp. Appl. Acarol. 2017;73:501-519.
Ixodidae	Hyalomma	Hyalomma excavatum	Morphological	Turkey	39.821	43.813	Host	Artiodactyla	Bos taurus	Hekimoglu O, Ozer AN. Distribution and phylogeny of Hyalomma ticks (Acari: Ixodidae) in Turkey. Exp. Appl. Acarol. 2017;73:501-519.
Ixodidae	Hyalomma	Hyalomma excavatum	Morphological	Turkey	40.156	43.659	Host	Artiodactyla	Bos taurus	Hekimoglu O, Ozer AN. Distribution and phylogeny of Hyalomma ticks (Acari: Ixodidae) in Turkey. Exp. Appl. Acarol. 2017;73:501-519.
Ixodidae	Hyalomma	Hyalomma excavatum	Morphological	Turkey	40.274	34.008	Host	Artiodactyla	Bos taurus	Hekimoglu O, Ozer AN. Distribution and phylogeny of Hyalomma ticks (Acari: Ixodidae) in Turkey. Exp. Appl. Acarol. 2017;73:501-519.
Ixodidae	Hyalomma	Hyalomma excavatum	Morphological	Turkey	40.357	32.681	Host	Artiodactyla	Bos taurus	Hekimoglu O, Ozer AN. Distribution and phylogeny of Hyalomma ticks (Acari: Ixodidae) in Turkey. Exp. Appl. Acarol. 2017;73:501-519.
Ixodidae	Hyalomma	Hyalomma excavatum	Morphological	Turkey	40.464	43.335	Host	Artiodactyla	Bos taurus	Hekimoglu O, Ozer AN. Distribution and phylogeny of Hyalomma ticks (Acari: Ixodidae) in Turkey. Exp. Appl. Acarol. 2017;73:501-519.
Ixodidae	Hyalomma	Hyalomma excavatum	Morphological	Turkey	40.789	35.677	Host	Artiodactyla	Bos taurus	Hekimoglu O, Ozer AN. Distribution and phylogeny of Hyalomma ticks (Acari: Ixodidae) in Turkey. Exp. Appl. Acarol. 2017;73:501-519.
Ixodidae	Hyalomma	Hyalomma excavatum	Morphological	Turkey	40.991	35.01	Host	Artiodactyla	Bos taurus	Hekimoglu O, Ozer AN. Distribution and phylogeny of Hyalomma ticks (Acari: Ixodidae) in Turkey. Exp. Appl. Acarol. 2017;73:501-519.
Ixodidae	Hyalomma	Hyalomma excavatum	Morphological	Turkey	36.507	33.549	Host	Artiodactyla	Capra aegagrus hircus	Hekimoglu O, Ozer AN. Distribution and phylogeny of Hyalomma ticks (Acari: Ixodidae) in Turkey. Exp. Appl. Acarol. 2017;73:501-519.
Ixodidae	Hyalomma	Hyalomma excavatum	Morphological	Turkey	36.515	33.533	Host	Artiodactyla	Capra aegagrus hircus	Hekimoglu O, Ozer AN. Distribution and phylogeny of Hyalomma ticks (Acari: Ixodidae) in Turkey. Exp. Appl. Acarol. 2017;73:501-519.
Ixodidae	Hyalomma	Hyalomma excavatum	Morphological	Turkey	36.625	33.527	Host	Artiodactyla	Capra aegagrus hircus	Hekimoglu O, Ozer AN. Distribution and phylogeny of Hyalomma ticks (Acari: Ixodidae) in Turkey. Exp. Appl. Acarol. 2017;73:501-519.
Ixodidae	Hyalomma	Hyalomma excavatum	Morphological	Turkey	36.648	33.44	Host	Artiodactyla	Capra aegagrus hircus	Hekimoglu O, Ozer AN. Distribution and phylogeny of Hyalomma ticks (Acari: Ixodidae) in Turkey. Exp. Appl. Acarol. 2017;73:501-519.
Ixodidae	Hyalomma	Hyalomma excavatum	Morphological	Turkey	35.54	34.303	Host	Artiodactyla	Ovis aries	Hekimoglu O, Ozer AN. Distribution and phylogeny of Hyalomma ticks (Acari: Ixodidae) in Turkey. Exp. Appl. Acarol. 2017;73:501-519.
Ixodidae	Hyalomma	Hyalomma excavatum	Morphological	Turkey	36.723	33.869	Host	Artiodactyla	Ovis aries	Hekimoglu O, Ozer AN. Distribution and phylogeny of Hyalomma ticks (Acari: Ixodidae) in Turkey. Exp. Appl. Acarol. 2017;73:501-519.
Ixodidae	Hyalomma	Hyalomma excavatum	Morphological	Turkey	37.232	40.785	Host	Artiodactyla	Ovis aries	Hekimoglu O, Ozer AN. Distribution and phylogeny of Hyalomma ticks (Acari: Ixodidae) in Turkey. Exp. Appl. Acarol. 2017;73:501-519.
Ixodidae	Hyalomma	Hyalomma excavatum	Morphological	Turkey	40.991	35.01	Host	Artiodactyla	Ovis aries	Hekimoglu O, Ozer AN. Distribution and phylogeny of Hyalomma ticks (Acari: Ixodidae) in Turkey. Exp. Appl. Acarol. 2017;73:501-519.
Ixodidae	Hyalomma	Hyalomma excavatum	Morphological	Turkey	36.65	35.266	Vegetation			Hekimoglu O, Ozer AN. Distribution and phylogeny of Hyalomma ticks (Acari: Ixodidae) in Turkey. Exp. Appl. Acarol. 2017;73:501-519.
Ixodidae	Hyalomma	Hyalomma marginatum	Morphological	Turkey	37.52	27.951	Host	Artiodactyla	Bos taurus	Hekimoglu O, Ozer AN. Distribution and phylogeny of Hyalomma ticks (Acari: Ixodidae) in Turkey. Exp. Appl. Acarol. 2017;73:501-519.
Ixodidae	Hyalomma	Hyalomma marginatum	Morphological	Turkey	37.65	27.959	Host	Artiodactyla	Bos taurus	Hekimoglu O, Ozer AN. Distribution and phylogeny of Hyalomma ticks (Acari: Ixodidae) in Turkey. Exp. Appl. Acarol. 2017;73:501-519.
Ixodidae	Hyalomma	Hyalomma marginatum	Morphological	Turkey	37.788	27.944	Host	Artiodactyla	Bos taurus	Hekimoglu O, Ozer AN. Distribution and phylogeny of Hyalomma ticks (Acari: Ixodidae) in Turkey. Exp. Appl. Acarol. 2017;73:501-519.
Ixodidae	Hyalomma	Hyalomma marginatum	Morphological	Turkey	37.791	27.94	Host	Artiodactyla	Bos taurus	Hekimoglu O, Ozer AN. Distribution and phylogeny of Hyalomma ticks (Acari: Ixodidae) in Turkey. Exp. Appl. Acarol. 2017;73:501-519.
Ixodidae	Hyalomma	Hyalomma marginatum	Morphological	Turkey	37.845	27.874	Host	Artiodactyla	Bos taurus	Hekimoglu O, Ozer AN. Distribution and phylogeny of Hyalomma ticks (Acari: Ixodidae) in Turkey. Exp. Appl. Acarol. 2017;73:501-519.
Ixodidae	Hyalomma	Hyalomma marginatum	Morphological	Turkey	39.145	37.372	Host	Artiodactyla	Bos taurus	Hekimoglu O, Ozer AN. Distribution and phylogeny of Hyalomma ticks (Acari: Ixodidae) in Turkey. Exp. Appl. Acarol. 2017;73:501-519.
Ixodidae	Hyalomma	Hyalomma marginatum	Morphological	Turkey	39.736	44.153	Host	Artiodactyla	Bos taurus	Hekimoglu O, Ozer AN. Distribution and phylogeny of Hyalomma ticks (Acari: Ixodidae) in Turkey. Exp. Appl. Acarol. 2017;73:501-519.
Ixodidae	Hyalomma	Hyalomma marginatum	Morphological	Turkey	39.754	35.971	Host	Artiodactyla	Bos taurus	Hekimoglu O, Ozer AN. Distribution and phylogeny of Hyalomma ticks (Acari: Ixodidae) in Turkey. Exp. Appl. Acarol. 2017;73:501-519.
Ixodidae	Hyalomma	Hyalomma marginatum	Morphological	Turkey	39.813	36.12	Host	Artiodactyla	Bos taurus	Hekimoglu O, Ozer AN. Distribution and phylogeny of Hyalomma ticks (Acari: Ixodidae) in Turkey. Exp. Appl. Acarol. 2017;73:501-519.
Ixodidae	Hyalomma	Hyalomma marginatum	Morphological	Turkey	39.821	43.813	Host	Artiodactyla	Bos taurus	Hekimoglu O, Ozer AN. Distribution and phylogeny of Hyalomma ticks (Acari: Ixodidae) in Turkey. Exp. Appl. Acarol. 2017;73:501-519.
Ixodidae	Hyalomma	Hyalomma marginatum	Morphological	Turkey	40.03	39.514	Host	Artiodactyla	Bos taurus	Hekimoglu O, Ozer AN. Distribution and phylogeny of Hyalomma ticks (Acari: Ixodidae) in Turkey. Exp. Appl. Acarol. 2017;73:501-519.
Ixodidae	Hyalomma	Hyalomma marginatum	Morphological	Turkey	40.156	43.659	Host	Artiodactyla	Bos taurus	Hekimoglu O, Ozer AN. Distribution and phylogeny of Hyalomma ticks (Acari: Ixodidae) in Turkey. Exp. Appl. Acarol. 2017;73:501-519.
Ixodidae	Hyalomma	Hyalomma marginatum	Morphological	Turkey	40.288	33.949	Host	Artiodactyla	Bos taurus	Hekimoglu O, Ozer AN. Distribution and phylogeny of Hyalomma ticks (Acari: Ixodidae) in Turkey. Exp. Appl. Acarol. 2017;73:501-519.
Ixodidae	Hyalomma	Hyalomma marginatum	Morphological	Turkey	40.355	39.909	Host	Artiodactyla	Bos taurus	Hekimoglu O, Ozer AN. Distribution and phylogeny of Hyalomma ticks (Acari: Ixodidae) in Turkey. Exp. Appl. Acarol. 2017;73:501-519.
Ixodidae	Hyalomma	Hyalomma marginatum	Morphological	Turkey	40.357	32.681	Host	Artiodactyla	Bos taurus	Hekimoglu O, Ozer AN. Distribution and phylogeny of Hyalomma ticks (Acari: Ixodidae) in Turkey. Exp. Appl. Acarol. 2017;73:501-519.
Ixodidae	Hyalomma	Hyalomma marginatum	Morphological	Turkey	40.407	26.668	Host	Artiodactyla	Bos taurus	Hekimoglu O, Ozer AN. Distribution and phylogeny of Hyalomma ticks (Acari: Ixodidae) in Turkey. Exp. Appl. Acarol. 2017;73:501-519.
Ixodidae	Hyalomma	Hyalomma marginatum	Morphological	Turkey	40.464	43.335	Host	Artiodactyla	Bos taurus	Hekimoglu O, Ozer AN. Distribution and phylogeny of Hyalomma ticks (Acari: Ixodidae) in Turkey. Exp. Appl. Acarol. 2017;73:501-519.
Ixodidae	Hyalomma	Hyalomma marginatum	Morphological	Turkey	40.777	30.622	Host	Artiodactyla	Bos taurus	Hekimoglu O, Ozer AN. Distribution and phylogeny of Hyalomma ticks (Acari: Ixodidae) in Turkey. Exp. Appl. Acarol. 2017;73:501-519.
Ixodidae	Hyalomma	Hyalomma marginatum	Morphological	Turkey	40.789	35.677	Host	Artiodactyla	Bos taurus	Hekimoglu O, Ozer AN. Distribution and phylogeny of Hyalomma ticks (Acari: Ixodidae) in Turkey. Exp. Appl. Acarol. 2017;73:501-519.
Ixodidae	Hyalomma	Hyalomma marginatum	Morphological	Turkey	40.792	32.139	Host	Artiodactyla	Bos taurus	Hekimoglu O, Ozer AN. Distribution and phylogeny of Hyalomma ticks (Acari: Ixodidae) in Turkey. Exp. Appl. Acarol. 2017;73:501-519.
Ixodidae	Hyalomma	Hyalomma marginatum	Morphological	Turkey	40.956	35.883	Host	Artiodactyla	Bos taurus	Hekimoglu O, Ozer AN. Distribution and phylogeny of Hyalomma ticks (Acari: Ixodidae) in Turkey. Exp. Appl. Acarol. 2017;73:501-519.
Ixodidae	Hyalomma	Hyalomma marginatum	Morphological	Turkey	40.977	37.982	Host	Artiodactyla	Bos taurus	Hekimoglu O, Ozer AN. Distribution and phylogeny of Hyalomma ticks (Acari: Ixodidae) in Turkey. Exp. Appl. Acarol. 2017;73:501-519.
Ixodidae	Hyalomma	Hyalomma marginatum	Morphological	Turkey	40.989	29.349	Host	Artiodactyla	Bos taurus	Hekimoglu O, Ozer AN. Distribution and phylogeny of Hyalomma ticks (Acari: Ixodidae) in Turkey. Exp. Appl. Acarol. 2017;73:501-519.
Ixodidae	Hyalomma	Hyalomma marginatum	Morphological	Turkey	41.224	27.248	Host	Artiodactyla	Bos taurus	Hekimoglu O, Ozer AN. Distribution and phylogeny of Hyalomma ticks (Acari: Ixodidae) in Turkey. Exp. Appl. Acarol. 2017;73:501-519.
Ixodidae	Hyalomma	Hyalomma marginatum	Morphological	Turkey	41.525	27.124	Host	Artiodactyla	Bos taurus	Hekimoglu O, Ozer AN. Distribution and phylogeny of Hyalomma ticks (Acari: Ixodidae) in Turkey. Exp. Appl. Acarol. 2017;73:501-519.
Ixodidae	Hyalomma	Hyalomma marginatum	Morphological	Turkey	41.617	26.849	Host	Artiodactyla	Bos taurus	Hekimoglu O, Ozer AN. Distribution and phylogeny of Hyalomma ticks (Acari: Ixodidae) in Turkey. Exp. Appl. Acarol. 2017;73:501-519.
Ixodidae	Hyalomma	Hyalomma marginatum	Morphological	Turkey	41.743	27.417	Host	Artiodactyla	Bos taurus	Hekimoglu O, Ozer AN. Distribution and phylogeny of Hyalomma ticks (Acari: Ixodidae) in Turkey. Exp. Appl. Acarol. 2017;73:501-519.
Ixodidae	Hyalomma	Hyalomma marginatum	Morphological	Turkey	39.145	37.389	Host	Artiodactyla	Ovis aries	Hekimoglu O, Ozer AN. Distribution and phylogeny of Hyalomma ticks (Acari: Ixodidae) in Turkey. Exp. Appl. Acarol. 2017;73:501-519.
Ixodidae	Hyalomma	Hyalomma marginatum	Morphological	Turkey	40.377	39.809	Host	Artiodactyla	Ovis aries	Hekimoglu O, Ozer AN. Distribution and phylogeny of Hyalomma ticks (Acari: Ixodidae) in Turkey. Exp. Appl. Acarol. 2017;73:501-519.
Ixodidae	Hyalomma	Hyalomma marginatum	Morphological	Turkey	40.991	35.01	Host	Artiodactyla	Ovis aries	Hekimoglu O, Ozer AN. Distribution and phylogeny of Hyalomma ticks (Acari: Ixodidae) in Turkey. Exp. Appl. Acarol. 2017;73:501-519.
Ixodidae	Dermacentor	Dermacentor marginatus	Morphological	Turkey	39.4972	39.88	Host	Artiodactyla	Bos taurus	Hekimoglu O, Sahin MK, Ergan G, Ozer N. A molecular phylogenetic investigation of tick species in Eastern and Southeastern Anatolia. Ticks Tick Borne Dis. 2021;12:101777.
Ixodidae	Dermacentor	Dermacentor marginatus	Morphological	Turkey	39.2008	44.0208	Host	Artiodactyla	Ovis aries	Hekimoglu O, Sahin MK, Ergan G, Ozer N. A molecular phylogenetic investigation of tick species in Eastern and Southeastern Anatolia. Ticks Tick Borne Dis. 2021;12:101777.
Ixodidae	Haemaphysalis	Haemaphisalis sulcata	Morphological	Turkey	37.4872	44.2628	Host	Squamata	Lacertilia	Hekimoglu O, Sahin MK, Ergan G, Ozer N. A molecular phylogenetic investigation of tick species in Eastern and Southeastern Anatolia. Ticks Tick Borne Dis. 2021;12:101777.
Ixodidae	Haemaphysalis	Haemaphisalis sulcata	Morphological	Turkey	37.916	42.359	Host	Squamata	Lacertilia	Hekimoglu O, Sahin MK, Ergan G, Ozer N. A molecular phylogenetic investigation of tick species in Eastern and Southeastern Anatolia. Ticks Tick Borne Dis. 2021;12:101777.
Ixodidae	Haemaphysalis	Haemaphisalis sulcata	Morphological	Turkey	38.6518	43.8309	Host	Squamata	Lacertilia	Hekimoglu O, Sahin MK, Ergan G, Ozer N. A molecular phylogenetic investigation of tick species in Eastern and Southeastern Anatolia. Ticks Tick Borne Dis. 2021;12:101777.
Ixodidae	Haemaphysalis	Haemaphisalis sulcata	Morphological	Turkey	39.2008	44.0208	Host	Artiodactyla	Ovis aries	Hekimoglu O, Sahin MK, Ergan G, Ozer N. A molecular phylogenetic investigation of tick species in Eastern and Southeastern Anatolia. Ticks Tick Borne Dis. 2021;12:101777.
Ixodidae	Haemaphysalis	Haemaphisalis sulcata	Morphological	Turkey	39.6211	44.1583	Host	Artiodactyla	Ovis aries	Hekimoglu O, Sahin MK, Ergan G, Ozer N. A molecular phylogenetic investigation of tick species in Eastern and Southeastern Anatolia. Ticks Tick Borne Dis. 2021;12:101777.
Ixodidae	Haemaphysalis	Haemaphisalis sulcata	Morphological	Turkey	37.5707	43.5659	Host			Hekimoglu O, Sahin MK, Ergan G, Ozer N. A molecular phylogenetic investigation of tick species in Eastern and Southeastern Anatolia. Ticks Tick Borne Dis. 2021;12:101777.
Ixodidae	Hyalomma	Hyalomma aegyptium	Morphological	Turkey	37.989	41.4812	Host	Testudines	Testudinidae	Hekimoglu O, Sahin MK, Ergan G, Ozer N. A molecular phylogenetic investigation of tick species in Eastern and Southeastern Anatolia. Ticks Tick Borne Dis. 2021;12:101777.
Ixodidae	Hyalomma	Hyalomma aegyptium	Morphological	Turkey	38.341	43.0356	Host	Testudines	Testudinidae	Hekimoglu O, Sahin MK, Ergan G, Ozer N. A molecular phylogenetic investigation of tick species in Eastern and Southeastern Anatolia. Ticks Tick Borne Dis. 2021;12:101777.
Ixodidae	Hyalomma	Hyalomma aegyptium	Morphological	Turkey	38.6992	43.1919	Host	Testudines	Testudinidae	Hekimoglu O, Sahin MK, Ergan G, Ozer N. A molecular phylogenetic investigation of tick species in Eastern and Southeastern Anatolia. Ticks Tick Borne Dis. 2021;12:101777.
Ixodidae	Hyalomma	Hyalomma aegyptium	Morphological	Turkey	38.9331	40.7314	Host	Testudines	Testudinidae	Hekimoglu O, Sahin MK, Ergan G, Ozer N. A molecular phylogenetic investigation of tick species in Eastern and Southeastern Anatolia. Ticks Tick Borne Dis. 2021;12:101777.
Ixodidae	Hyalomma	Hyalomma aegyptium	Morphological	Turkey	37.3194	42.2896	Host			Hekimoglu O, Sahin MK, Ergan G, Ozer N. A molecular phylogenetic investigation of tick species in Eastern and Southeastern Anatolia. Ticks Tick Borne Dis. 2021;12:101777.
Ixodidae	Hyalomma	Hyalomma aegyptium	Morphological	Turkey	37.5707	43.5659	Host			Hekimoglu O, Sahin MK, Ergan G, Ozer N. A molecular phylogenetic investigation of tick species in Eastern and Southeastern Anatolia. Ticks Tick Borne Dis. 2021;12:101777.
Ixodidae	Hyalomma	Hyalomma asiaticum	Morphological	Turkey	40.1347	42.5519	Host	Artiodactyla	Bos taurus	Hekimoglu O, Sahin MK, Ergan G, Ozer N. A molecular phylogenetic investigation of tick species in Eastern and Southeastern Anatolia. Ticks Tick Borne Dis. 2021;12:101777.
Ixodidae	Hyalomma	Hyalomma asiaticum	Morphological	Turkey	39.5723	44.1553	Host	Artiodactyla	Ovis aries	Hekimoglu O, Sahin MK, Ergan G, Ozer N. A molecular phylogenetic investigation of tick species in Eastern and Southeastern Anatolia. Ticks Tick Borne Dis. 2021;12:101777.
Ixodidae	Hyalomma	Hyalomma asiaticum	Morphological	Turkey	39.6211	44.1583	Host	Artiodactyla	Ovis aries	Hekimoglu O, Sahin MK, Ergan G, Ozer N. A molecular phylogenetic investigation of tick species in Eastern and Southeastern Anatolia. Ticks Tick Borne Dis. 2021;12:101777.
Ixodidae	Hyalomma	Hyalomma asiaticum	Morphological	Turkey	39.8114	44.0858	Host	Artiodactyla	Ovis aries	Hekimoglu O, Sahin MK, Ergan G, Ozer N. A molecular phylogenetic investigation of tick species in Eastern and Southeastern Anatolia. Ticks Tick Borne Dis. 2021;12:101777.
Ixodidae	Hyalomma	Hyalomma excavatum	Morphological	Turkey	39.038	39.5042	Host	Squamata	Lacertilia	Hekimoglu O, Sahin MK, Ergan G, Ozer N. A molecular phylogenetic investigation of tick species in Eastern and Southeastern Anatolia. Ticks Tick Borne Dis. 2021;12:101777.
Ixodidae	Hyalomma	Hyalomma excavatum	Morphological	Turkey	37.7283	41.788	Host	Artiodactyla	Ovis aries	Hekimoglu O, Sahin MK, Ergan G, Ozer N. A molecular phylogenetic investigation of tick species in Eastern and Southeastern Anatolia. Ticks Tick Borne Dis. 2021;12:101777.
Ixodidae	Hyalomma	Hyalomma excavatum	Morphological	Turkey	37.3194	42.2896	Host			Hekimoglu O, Sahin MK, Ergan G, Ozer N. A molecular phylogenetic investigation of tick species in Eastern and Southeastern Anatolia. Ticks Tick Borne Dis. 2021;12:101777.
Ixodidae	Hyalomma	Hyalomma excavatum	Morphological	Turkey	37.3194	42.2896	Host			Hekimoglu O, Sahin MK, Ergan G, Ozer N. A molecular phylogenetic investigation of tick species in Eastern and Southeastern Anatolia. Ticks Tick Borne Dis. 2021;12:101777.
Ixodidae	Hyalomma	Hyalomma marginatum	Morphological	Turkey	39.038	39.5042	Host	Artiodactyla	Bos taurus	Hekimoglu O, Sahin MK, Ergan G, Ozer N. A molecular phylogenetic investigation of tick species in Eastern and Southeastern Anatolia. Ticks Tick Borne Dis. 2021;12:101777.
Ixodidae	Hyalomma	Hyalomma marginatum	Morphological	Turkey	39.4972	39.88	Host	Artiodactyla	Bos taurus	Hekimoglu O, Sahin MK, Ergan G, Ozer N. A molecular phylogenetic investigation of tick species in Eastern and Southeastern Anatolia. Ticks Tick Borne Dis. 2021;12:101777.
Ixodidae	Hyalomma	Hyalomma marginatum	Morphological	Turkey	40.1347	42.5519	Host	Artiodactyla	Bos taurus	Hekimoglu O, Sahin MK, Ergan G, Ozer N. A molecular phylogenetic investigation of tick species in Eastern and Southeastern Anatolia. Ticks Tick Borne Dis. 2021;12:101777.
Ixodidae	Hyalomma	Hyalomma marginatum	Morphological	Turkey	40.3172	43.4717	Host	Artiodactyla	Bos taurus	Hekimoglu O, Sahin MK, Ergan G, Ozer N. A molecular phylogenetic investigation of tick species in Eastern and Southeastern Anatolia. Ticks Tick Borne Dis. 2021;12:101777.
Ixodidae	Hyalomma	Hyalomma marginatum	Morphological	Turkey	37.7283	41.788	Host	Artiodactyla	Ovis aries	Hekimoglu O, Sahin MK, Ergan G, Ozer N. A molecular phylogenetic investigation of tick species in Eastern and Southeastern Anatolia. Ticks Tick Borne Dis. 2021;12:101777.
Ixodidae	Hyalomma	Hyalomma marginatum	Morphological	Turkey	39.5723	44.1553	Host	Artiodactyla	Ovis aries	Hekimoglu O, Sahin MK, Ergan G, Ozer N. A molecular phylogenetic investigation of tick species in Eastern and Southeastern Anatolia. Ticks Tick Borne Dis. 2021;12:101777.
Ixodidae	Hyalomma	Hyalomma marginatum	Morphological	Turkey	37.3194	42.2896	Host			Hekimoglu O, Sahin MK, Ergan G, Ozer N. A molecular phylogenetic investigation of tick species in Eastern and Southeastern Anatolia. Ticks Tick Borne Dis. 2021;12:101777.
Ixodidae	Hyalomma	Hyalomma marginatum	Morphological	Turkey	38.7589	43.2461	Host			Hekimoglu O, Sahin MK, Ergan G, Ozer N. A molecular phylogenetic investigation of tick species in Eastern and Southeastern Anatolia. Ticks Tick Borne Dis. 2021;12:101777.
Ixodidae	Hyalomma	Hyalomma marginatum	Morphological	Turkey	39.4067	39.763	Host			Hekimoglu O, Sahin MK, Ergan G, Ozer N. A molecular phylogenetic investigation of tick species in Eastern and Southeastern Anatolia. Ticks Tick Borne Dis. 2021;12:101777.
Ixodidae	Rhipicephalus	Rhipicephalus bursa	Morphological	Turkey	39.4972	39.88	Host	Artiodactyla	Bos taurus	Hekimoglu O, Sahin MK, Ergan G, Ozer N. A molecular phylogenetic investigation of tick species in Eastern and Southeastern Anatolia. Ticks Tick Borne Dis. 2021;12:101777.
Ixodidae	Rhipicephalus	Rhipicephalus bursa	Morphological	Turkey	37.5806	44.0719	Host	Artiodactyla	Ovis aries	Hekimoglu O, Sahin MK, Ergan G, Ozer N. A molecular phylogenetic investigation of tick species in Eastern and Southeastern Anatolia. Ticks Tick Borne Dis. 2021;12:101777.
Ixodidae	Rhipicephalus	Rhipicephalus bursa	Morphological	Turkey	38.9289	41.1383	Host	Artiodactyla	Ovis aries	Hekimoglu O, Sahin MK, Ergan G, Ozer N. A molecular phylogenetic investigation of tick species in Eastern and Southeastern Anatolia. Ticks Tick Borne Dis. 2021;12:101777.
Ixodidae	Rhipicephalus	Rhipicephalus bursa	Morphological	Turkey	39.5723	44.1553	Host	Artiodactyla	Ovis aries	Hekimoglu O, Sahin MK, Ergan G, Ozer N. A molecular phylogenetic investigation of tick species in Eastern and Southeastern Anatolia. Ticks Tick Borne Dis. 2021;12:101777.
Ixodidae	Rhipicephalus	Rhipicephalus bursa	Morphological	Turkey	39.6211	44.1583	Host	Artiodactyla	Ovis aries	Hekimoglu O, Sahin MK, Ergan G, Ozer N. A molecular phylogenetic investigation of tick species in Eastern and Southeastern Anatolia. Ticks Tick Borne Dis. 2021;12:101777.
Ixodidae	Rhipicephalus	Rhipicephalus bursa	Morphological	Turkey	39.8114	44.0858	Host	Artiodactyla	Ovis aries	Hekimoglu O, Sahin MK, Ergan G, Ozer N. A molecular phylogenetic investigation of tick species in Eastern and Southeastern Anatolia. Ticks Tick Borne Dis. 2021;12:101777.
Ixodidae	Rhipicephalus	Rhipicephalus bursa	Morphological	Turkey	37.3194	42.2896	Host			Hekimoglu O, Sahin MK, Ergan G, Ozer N. A molecular phylogenetic investigation of tick species in Eastern and Southeastern Anatolia. Ticks Tick Borne Dis. 2021;12:101777.
Ixodidae	Rhipicephalus	Rhipicephalus bursa	Morphological	Turkey	37.5707	43.5659	Host			Hekimoglu O, Sahin MK, Ergan G, Ozer N. A molecular phylogenetic investigation of tick species in Eastern and Southeastern Anatolia. Ticks Tick Borne Dis. 2021;12:101777.
Ixodidae	Rhipicephalus	Rhipicephalus bursa	Morphological	Turkey	39.4076	39.8523	Vegetation			Hekimoglu O, Sahin MK, Ergan G, Ozer N. A molecular phylogenetic investigation of tick species in Eastern and Southeastern Anatolia. Ticks Tick Borne Dis. 2021;12:101777.
Ixodidae	Rhipicephalus	Rhipicephalus sanguineus complex	Morphological	Turkey	39.038	39.5042	Host	Artiodactyla	Bos taurus	Hekimoglu O, Sahin MK, Ergan G, Ozer N. A molecular phylogenetic investigation of tick species in Eastern and Southeastern Anatolia. Ticks Tick Borne Dis. 2021;12:101777.
Ixodidae	Rhipicephalus	Rhipicephalus sanguineus complex	Morphological	Turkey	39.7303	39.4575	Host	Artiodactyla	Bos taurus	Hekimoglu O, Sahin MK, Ergan G, Ozer N. A molecular phylogenetic investigation of tick species in Eastern and Southeastern Anatolia. Ticks Tick Borne Dis. 2021;12:101777.
Ixodidae	Rhipicephalus	Rhipicephalus sanguineus complex	Morphological	Turkey	37.7283	41.788	Host	Artiodactyla	Ovis aries	Hekimoglu O, Sahin MK, Ergan G, Ozer N. A molecular phylogenetic investigation of tick species in Eastern and Southeastern Anatolia. Ticks Tick Borne Dis. 2021;12:101777.
Ixodidae	Rhipicephalus	Rhipicephalus sanguineus complex	Morphological	Turkey	37.3194	42.2896	Host			Hekimoglu O, Sahin MK, Ergan G, Ozer N. A molecular phylogenetic investigation of tick species in Eastern and Southeastern Anatolia. Ticks Tick Borne Dis. 2021;12:101777.
Ixodidae	Rhipicephalus	Rhipicephalus sanguineus complex	Morphological	Turkey	38.7589	43.2461	Host			Hekimoglu O, Sahin MK, Ergan G, Ozer N. A molecular phylogenetic investigation of tick species in Eastern and Southeastern Anatolia. Ticks Tick Borne Dis. 2021;12:101777.
Ixodidae	Rhipicephalus	Rhipicephalus sanguineus s.l.	Morphological	Turkey	39.4972	39.88	Host	Artiodactyla	Bos taurus	Hekimoglu O, Sahin MK, Ergan G, Ozer N. A molecular phylogenetic investigation of tick species in Eastern and Southeastern Anatolia. Ticks Tick Borne Dis. 2021;12:101777.
Ixodidae	Rhipicephalus	Rhipicephalus sanguineus s.l.	Morphological	Turkey	39.4067	39.763	Host			Hekimoglu O, Sahin MK, Ergan G, Ozer N. A molecular phylogenetic investigation of tick species in Eastern and Southeastern Anatolia. Ticks Tick Borne Dis. 2021;12:101777.
Ixodidae	Rhipicephalus	Rhipicephalus sanguineus s.l.	Morphological	Turkey	39.4076	39.8523	Vegetation			Hekimoglu O, Sahin MK, Ergan G, Ozer N. A molecular phylogenetic investigation of tick species in Eastern and Southeastern Anatolia. Ticks Tick Borne Dis. 2021;12:101777.
Ixodidae	Rhipicephalus	Rhipicephalus turanicus	Morphological	Turkey	39.038	39.5042	Host	Artiodactyla	Bos taurus	Hekimoglu O, Sahin MK, Ergan G, Ozer N. A molecular phylogenetic investigation of tick species in Eastern and Southeastern Anatolia. Ticks Tick Borne Dis. 2021;12:101777.
Ixodidae	Rhipicephalus	Rhipicephalus turanicus	Morphological	Turkey	39.4972	39.88	Host	Artiodactyla	Bos taurus	Hekimoglu O, Sahin MK, Ergan G, Ozer N. A molecular phylogenetic investigation of tick species in Eastern and Southeastern Anatolia. Ticks Tick Borne Dis. 2021;12:101777.
Ixodidae	Rhipicephalus	Rhipicephalus turanicus	Morphological	Turkey	37.201	41.7029	Host	Artiodactyla	Ovis aries	Hekimoglu O, Sahin MK, Ergan G, Ozer N. A molecular phylogenetic investigation of tick species in Eastern and Southeastern Anatolia. Ticks Tick Borne Dis. 2021;12:101777.
Ixodidae	Rhipicephalus	Rhipicephalus turanicus	Morphological	Turkey	38.7494	43.2131	Host	Artiodactyla	Ovis aries	Hekimoglu O, Sahin MK, Ergan G, Ozer N. A molecular phylogenetic investigation of tick species in Eastern and Southeastern Anatolia. Ticks Tick Borne Dis. 2021;12:101777.
Ixodidae	Rhipicephalus	Rhipicephalus turanicus	Morphological	Turkey	37.3194	42.2896	Host			Hekimoglu O, Sahin MK, Ergan G, Ozer N. A molecular phylogenetic investigation of tick species in Eastern and Southeastern Anatolia. Ticks Tick Borne Dis. 2021;12:101777.
Ixodidae	Rhipicephalus	Rhipicephalus turanicus	Morphological	Turkey	37.5707	43.5659	Host			Hekimoglu O, Sahin MK, Ergan G, Ozer N. A molecular phylogenetic investigation of tick species in Eastern and Southeastern Anatolia. Ticks Tick Borne Dis. 2021;12:101777.
Ixodidae	Rhipicephalus	Rhipicephalus turanicus	Morphological	Turkey	38.7589	43.2461	Host			Hekimoglu O, Sahin MK, Ergan G, Ozer N. A molecular phylogenetic investigation of tick species in Eastern and Southeastern Anatolia. Ticks Tick Borne Dis. 2021;12:101777.
Ixodidae	Rhipicephalus	Rhipicephalus turanicus	Morphological	Turkey	39.4076	39.8523	Vegetation			Hekimoglu O, Sahin MK, Ergan G, Ozer N. A molecular phylogenetic investigation of tick species in Eastern and Southeastern Anatolia. Ticks Tick Borne Dis. 2021;12:101777.
Ixodidae	Ixodes	Ixodes ricinus	Morphological	Netherlands	51.4231	5.31917	Vegetation			Hofmeester TR, Sprong H, Jansen PA, Prins HH, Van Wieren SE. Deer presence rather than abundance determines the population density of the sheep tick, Ixodes ricinus, in Dutch forests. Parasites Vectors. 2017;10:433.
Ixodidae	Ixodes	Ixodes ricinus	Morphological	Netherlands	51.7122	5.59	Vegetation			Hofmeester TR, Sprong H, Jansen PA, Prins HH, Van Wieren SE. Deer presence rather than abundance determines the population density of the sheep tick, Ixodes ricinus, in Dutch forests. Parasites Vectors. 2017;10:433.
Ixodidae	Ixodes	Ixodes ricinus	Morphological	Netherlands	51.7592	5.61472	Vegetation			Hofmeester TR, Sprong H, Jansen PA, Prins HH, Van Wieren SE. Deer presence rather than abundance determines the population density of the sheep tick, Ixodes ricinus, in Dutch forests. Parasites Vectors. 2017;10:433.
Ixodidae	Ixodes	Ixodes ricinus	Morphological	Netherlands	51.9206	6.24167	Vegetation			Hofmeester TR, Sprong H, Jansen PA, Prins HH, Van Wieren SE. Deer presence rather than abundance determines the population density of the sheep tick, Ixodes ricinus, in Dutch forests. Parasites Vectors. 2017;10:433.
Ixodidae	Ixodes	Ixodes ricinus	Morphological	Netherlands	52.0156	5.74722	Vegetation			Hofmeester TR, Sprong H, Jansen PA, Prins HH, Van Wieren SE. Deer presence rather than abundance determines the population density of the sheep tick, Ixodes ricinus, in Dutch forests. Parasites Vectors. 2017;10:433.
Ixodidae	Ixodes	Ixodes ricinus	Morphological	Netherlands	52.0317	5.81	Vegetation			Hofmeester TR, Sprong H, Jansen PA, Prins HH, Van Wieren SE. Deer presence rather than abundance determines the population density of the sheep tick, Ixodes ricinus, in Dutch forests. Parasites Vectors. 2017;10:433.
Ixodidae	Ixodes	Ixodes ricinus	Morphological	Netherlands	52.0606	5.35028	Vegetation			Hofmeester TR, Sprong H, Jansen PA, Prins HH, Van Wieren SE. Deer presence rather than abundance determines the population density of the sheep tick, Ixodes ricinus, in Dutch forests. Parasites Vectors. 2017;10:433.
Ixodidae	Ixodes	Ixodes ricinus	Morphological	Netherlands	52.0975	5.945	Vegetation			Hofmeester TR, Sprong H, Jansen PA, Prins HH, Van Wieren SE. Deer presence rather than abundance determines the population density of the sheep tick, Ixodes ricinus, in Dutch forests. Parasites Vectors. 2017;10:433.
Ixodidae	Ixodes	Ixodes ricinus	Morphological	Netherlands	52.1619	5.22861	Vegetation			Hofmeester TR, Sprong H, Jansen PA, Prins HH, Van Wieren SE. Deer presence rather than abundance determines the population density of the sheep tick, Ixodes ricinus, in Dutch forests. Parasites Vectors. 2017;10:433.
Ixodidae	Ixodes	Ixodes ricinus	Morphological	Netherlands	52.2592	5.81306	Vegetation			Hofmeester TR, Sprong H, Jansen PA, Prins HH, Van Wieren SE. Deer presence rather than abundance determines the population density of the sheep tick, Ixodes ricinus, in Dutch forests. Parasites Vectors. 2017;10:433.
Ixodidae	Ixodes	Ixodes ricinus	Morphological	Netherlands	52.2736	5.91361	Vegetation			Hofmeester TR, Sprong H, Jansen PA, Prins HH, Van Wieren SE. Deer presence rather than abundance determines the population density of the sheep tick, Ixodes ricinus, in Dutch forests. Parasites Vectors. 2017;10:433.
Ixodidae	Ixodes	Ixodes ricinus	Morphological	Netherlands	52.3433	4.56611	Vegetation			Hofmeester TR, Sprong H, Jansen PA, Prins HH, Van Wieren SE. Deer presence rather than abundance determines the population density of the sheep tick, Ixodes ricinus, in Dutch forests. Parasites Vectors. 2017;10:433.
Ixodidae	Ixodes	Ixodes ricinus	Morphological	Netherlands	52.4378	4.605	Vegetation			Hofmeester TR, Sprong H, Jansen PA, Prins HH, Van Wieren SE. Deer presence rather than abundance determines the population density of the sheep tick, Ixodes ricinus, in Dutch forests. Parasites Vectors. 2017;10:433.
Ixodidae	Ixodes	Ixodes ricinus	Morphological	Netherlands	52.6964	4.66694	Vegetation			Hofmeester TR, Sprong H, Jansen PA, Prins HH, Van Wieren SE. Deer presence rather than abundance determines the population density of the sheep tick, Ixodes ricinus, in Dutch forests. Parasites Vectors. 2017;10:433.
Ixodidae	Ixodes	Ixodes ricinus	Morphological	Netherlands	52.7536	6.52111	Vegetation			Hofmeester TR, Sprong H, Jansen PA, Prins HH, Van Wieren SE. Deer presence rather than abundance determines the population density of the sheep tick, Ixodes ricinus, in Dutch forests. Parasites Vectors. 2017;10:433.
Ixodidae	Ixodes	Ixodes ricinus	Morphological	Netherlands	52.7758	4.67194	Vegetation			Hofmeester TR, Sprong H, Jansen PA, Prins HH, Van Wieren SE. Deer presence rather than abundance determines the population density of the sheep tick, Ixodes ricinus, in Dutch forests. Parasites Vectors. 2017;10:433.
Ixodidae	Ixodes	Ixodes ricinus	Morphological	Netherlands	52.7833	6.29556	Vegetation			Hofmeester TR, Sprong H, Jansen PA, Prins HH, Van Wieren SE. Deer presence rather than abundance determines the population density of the sheep tick, Ixodes ricinus, in Dutch forests. Parasites Vectors. 2017;10:433.
Ixodidae	Ixodes	Ixodes ricinus	Morphological	Netherlands	52.8794	6.24028	Vegetation			Hofmeester TR, Sprong H, Jansen PA, Prins HH, Van Wieren SE. Deer presence rather than abundance determines the population density of the sheep tick, Ixodes ricinus, in Dutch forests. Parasites Vectors. 2017;10:433.
Ixodidae	Ixodes	Ixodes ricinus	Morphological	Netherlands	53.0128	6.75528	Vegetation			Hofmeester TR, Sprong H, Jansen PA, Prins HH, Van Wieren SE. Deer presence rather than abundance determines the population density of the sheep tick, Ixodes ricinus, in Dutch forests. Parasites Vectors. 2017;10:433.
Ixodidae	Dermacentor	Dermacentor reticulatus	Morphological	Netherlands	52.7036	4.64531	Vegetation			Hofmeester TR, van der Lei PB, Van Leeuwen AD, Sprong H, van Wieren SE. New foci of Haemaphysalis punctata and Dermacentor reticulatus in the Netherlands. Ticks Tick Borne Dis. 2016;7:367-370.
Ixodidae	Dermacentor	Dermacentor reticulatus	Morphological	Netherlands	52.7797	4.67156	Vegetation			Hofmeester TR, van der Lei PB, Van Leeuwen AD, Sprong H, van Wieren SE. New foci of Haemaphysalis punctata and Dermacentor reticulatus in the Netherlands. Ticks Tick Borne Dis. 2016;7:367-370.
Ixodidae	Dermacentor	Dermacentor reticulatus	Morphological	Netherlands	52.9426	4.71928	Vegetation			Hofmeester TR, van der Lei PB, Van Leeuwen AD, Sprong H, van Wieren SE. New foci of Haemaphysalis punctata and Dermacentor reticulatus in the Netherlands. Ticks Tick Borne Dis. 2016;7:367-370.
Ixodidae	Haemaphysalis	Haemaphysalis punctata	Morphological	Netherlands	52.7036	4.64531	Vegetation			Hofmeester TR, van der Lei PB, Van Leeuwen AD, Sprong H, van Wieren SE. New foci of Haemaphysalis punctata and Dermacentor reticulatus in the Netherlands. Ticks Tick Borne Dis. 2016;7:367-370.
Ixodidae	Haemaphysalis	Haemaphysalis punctata	Morphological	Netherlands	52.7725	4.66561	Vegetation			Hofmeester TR, van der Lei PB, Van Leeuwen AD, Sprong H, van Wieren SE. New foci of Haemaphysalis punctata and Dermacentor reticulatus in the Netherlands. Ticks Tick Borne Dis. 2016;7:367-370.
Ixodidae	Haemaphysalis	Haemaphysalis punctata	Morphological	Netherlands	52.7797	4.67156	Vegetation			Hofmeester TR, van der Lei PB, Van Leeuwen AD, Sprong H, van Wieren SE. New foci of Haemaphysalis punctata and Dermacentor reticulatus in the Netherlands. Ticks Tick Borne Dis. 2016;7:367-370.
Ixodidae	Haemaphysalis	Haemaphysalis punctata	Morphological	Netherlands	52.9426	4.71928	Vegetation			Hofmeester TR, van der Lei PB, Van Leeuwen AD, Sprong H, van Wieren SE. New foci of Haemaphysalis punctata and Dermacentor reticulatus in the Netherlands. Ticks Tick Borne Dis. 2016;7:367-370.
Ixodidae	Haemaphysalis	Haemaphysalis punctata	Morphological	Netherlands	53.0116	4.74667	Vegetation			Hofmeester TR, van der Lei PB, Van Leeuwen AD, Sprong H, van Wieren SE. New foci of Haemaphysalis punctata and Dermacentor reticulatus in the Netherlands. Ticks Tick Borne Dis. 2016;7:367-370.
Ixodidae	Haemaphysalis	Haemaphysalis punctata	Morphological	Netherlands	53.1237	4.80311	Vegetation			Hofmeester TR, van der Lei PB, Van Leeuwen AD, Sprong H, van Wieren SE. New foci of Haemaphysalis punctata and Dermacentor reticulatus in the Netherlands. Ticks Tick Borne Dis. 2016;7:367-370.
Ixodidae	Ixodes	Ixodes ricinus	Morphological	Czech Republic	48.9798	14.4298	Vegetation			Honig V, Carolan HE, Vavruskova Z, Massire C, Mosel MR, Crowder CD. Broad-range survey of vector-borne pathogens and tick host identification of Ixodes ricinus from Southern Czech Republic. FEMS Microbiol. Ecol. 2017;93:129.
Ixodidae	Ixodes	Ixodes ricinus	Morphological	Czech Republic	49.0412	14.1783	Vegetation			Honig V, Carolan HE, Vavruskova Z, Massire C, Mosel MR, Crowder CD. Broad-range survey of vector-borne pathogens and tick host identification of Ixodes ricinus from Southern Czech Republic. FEMS Microbiol. Ecol. 2017;93:129.
Ixodidae	Ixodes	Ixodes ricinus	Morphological	Czech Republic	49.1158	15.44	Vegetation			Honig V, Carolan HE, Vavruskova Z, Massire C, Mosel MR, Crowder CD. Broad-range survey of vector-borne pathogens and tick host identification of Ixodes ricinus from Southern Czech Republic. FEMS Microbiol. Ecol. 2017;93:129.
Ixodidae	Ixodes	Ixodes ricinus	Morphological	Czech Republic	49.4451	13.8824	Vegetation			Honig V, Carolan HE, Vavruskova Z, Massire C, Mosel MR, Crowder CD. Broad-range survey of vector-borne pathogens and tick host identification of Ixodes ricinus from Southern Czech Republic. FEMS Microbiol. Ecol. 2017;93:129.
Ixodidae	Ixodes	Ixodes ariadnae	Genetic	Netherlands	50.155	5.2281	Host	Rodentia	Myotis bechsteinii	Hornok S, Krawczyk A. First record of Ixodes ariadnae in western Europe, Belgium. Acta Vet. Hung. 2016;64:467-471.
Ixodidae	Ixodes	Ixodes ariadnae	Genetic	Germany	49.155	9.9272	Host	Rodentia	Myotis myotis	Hornok S, Takács N, Szőke K, Kunz B. First record of Ixodes ariadnae in Germany. Acta Vet. Hung. 2015;63:347-351.
Ixodidae	Ixodes	Ixodes ricinus	Morphological	Norway	65.3833	12.0833	Vegetation			Hvidsten D, Stordal F, Lager M, Rognerud B, Kristiansen BE, Matussek A, et al. Borrelia burgdorferi sensu lato-infected Ixodes ricinus collected from vegetation near the Arctic Circle. Ticks Tick Borne Dis. 2015;6:768-773.
Ixodidae	Ixodes	Ixodes ricinus	Morphological	Norway	65.3833	12.0833	Vegetation			Hvidsten D, Stordal F, Lager M, Rognerud B, Kristiansen BE, Matussek A, et al. Borrelia burgdorferi sensu lato-infected Ixodes ricinus collected from vegetation near the Arctic Circle. Ticks Tick Borne Dis. 2015;6:768-773.
Ixodidae	Ixodes	Ixodes ricinus	Morphological	Norway	65.5	12.2333	Vegetation			Hvidsten D, Stordal F, Lager M, Rognerud B, Kristiansen BE, Matussek A, et al. Borrelia burgdorferi sensu lato-infected Ixodes ricinus collected from vegetation near the Arctic Circle. Ticks Tick Borne Dis. 2015;6:768-773.
Ixodidae	Ixodes	Ixodes ricinus	Morphological	Norway	65.5	12.2333	Vegetation			Hvidsten D, Stordal F, Lager M, Rognerud B, Kristiansen BE, Matussek A, et al. Borrelia burgdorferi sensu lato-infected Ixodes ricinus collected from vegetation near the Arctic Circle. Ticks Tick Borne Dis. 2015;6:768-773.
Ixodidae	Ixodes	Ixodes persulcatus	Morphological	Estonia	57.6897	26.2638	Vegetation			Ivanova A, Geller J, Katargina O, Värv K, Lundkvist Å, Golovljova I. Detection of Candidatus Neoehrlichia mikurensis and Ehrlichia muris in Estonian ticks. Ticks Tick Borne Dis. 2017;8:13-17.
Ixodidae	Ixodes	Ixodes persulcatus	Morphological	Estonia	57.7526	26.3533	Vegetation			Ivanova A, Geller J, Katargina O, Värv K, Lundkvist Å, Golovljova I. Detection of Candidatus Neoehrlichia mikurensis and Ehrlichia muris in Estonian ticks. Ticks Tick Borne Dis. 2017;8:13-17.
Ixodidae	Ixodes	Ixodes persulcatus	Morphological	Estonia	57.8166	26.0818	Vegetation			Ivanova A, Geller J, Katargina O, Värv K, Lundkvist Å, Golovljova I. Detection of Candidatus Neoehrlichia mikurensis and Ehrlichia muris in Estonian ticks. Ticks Tick Borne Dis. 2017;8:13-17.
Ixodidae	Ixodes	Ixodes persulcatus	Morphological	Estonia	58.0357	25.8313	Vegetation			Ivanova A, Geller J, Katargina O, Värv K, Lundkvist Å, Golovljova I. Detection of Candidatus Neoehrlichia mikurensis and Ehrlichia muris in Estonian ticks. Ticks Tick Borne Dis. 2017;8:13-17.
Ixodidae	Ixodes	Ixodes persulcatus	Morphological	Estonia	58.0427	26.4441	Vegetation			Ivanova A, Geller J, Katargina O, Värv K, Lundkvist Å, Golovljova I. Detection of Candidatus Neoehrlichia mikurensis and Ehrlichia muris in Estonian ticks. Ticks Tick Borne Dis. 2017;8:13-17.
Ixodidae	Ixodes	Ixodes persulcatus	Morphological	Estonia	58.2488	27.3011	Vegetation			Ivanova A, Geller J, Katargina O, Värv K, Lundkvist Å, Golovljova I. Detection of Candidatus Neoehrlichia mikurensis and Ehrlichia muris in Estonian ticks. Ticks Tick Borne Dis. 2017;8:13-17.
Ixodidae	Ixodes	Ixodes persulcatus	Morphological	Estonia	58.4995	25.955	Vegetation			Ivanova A, Geller J, Katargina O, Värv K, Lundkvist Å, Golovljova I. Detection of Candidatus Neoehrlichia mikurensis and Ehrlichia muris in Estonian ticks. Ticks Tick Borne Dis. 2017;8:13-17.
Ixodidae	Ixodes	Ixodes ricinus	Morphological	Estonia	58.5061	22.4143	Vegetation			Ivanova A, Geller J, Katargina O, Värv K, Lundkvist Å, Golovljova I. Detection of Candidatus Neoehrlichia mikurensis and Ehrlichia muris in Estonian ticks. Ticks Tick Borne Dis. 2017;8:13-17.
Ixodidae	Ixodes	Ixodes ricinus	Morphological	Estonia	57.6897	26.2638	Vegetation			Ivanova A, Geller J, Katargina O, Värv K, Lundkvist Å, Golovljova I. Detection of Candidatus Neoehrlichia mikurensis and Ehrlichia muris in Estonian ticks. Ticks Tick Borne Dis. 2017;8:13-17.
Ixodidae	Ixodes	Ixodes ricinus	Morphological	Estonia	57.7526	26.3533	Vegetation			Ivanova A, Geller J, Katargina O, Värv K, Lundkvist Å, Golovljova I. Detection of Candidatus Neoehrlichia mikurensis and Ehrlichia muris in Estonian ticks. Ticks Tick Borne Dis. 2017;8:13-17.
Ixodidae	Ixodes	Ixodes ricinus	Morphological	Estonia	57.8166	26.0818	Vegetation			Ivanova A, Geller J, Katargina O, Värv K, Lundkvist Å, Golovljova I. Detection of Candidatus Neoehrlichia mikurensis and Ehrlichia muris in Estonian ticks. Ticks Tick Borne Dis. 2017;8:13-17.
Ixodidae	Ixodes	Ixodes ricinus	Morphological	Estonia	58.0357	25.8313	Vegetation			Ivanova A, Geller J, Katargina O, Värv K, Lundkvist Å, Golovljova I. Detection of Candidatus Neoehrlichia mikurensis and Ehrlichia muris in Estonian ticks. Ticks Tick Borne Dis. 2017;8:13-17.
Ixodidae	Ixodes	Ixodes ricinus	Morphological	Estonia	58.0427	26.4441	Vegetation			Ivanova A, Geller J, Katargina O, Värv K, Lundkvist Å, Golovljova I. Detection of Candidatus Neoehrlichia mikurensis and Ehrlichia muris in Estonian ticks. Ticks Tick Borne Dis. 2017;8:13-17.
Ixodidae	Ixodes	Ixodes ricinus	Morphological	Estonia	58.2488	27.3011	Vegetation			Ivanova A, Geller J, Katargina O, Värv K, Lundkvist Å, Golovljova I. Detection of Candidatus Neoehrlichia mikurensis and Ehrlichia muris in Estonian ticks. Ticks Tick Borne Dis. 2017;8:13-17.
Ixodidae	Ixodes	Ixodes ricinus	Morphological	Estonia	58.4995	25.955	Vegetation			Ivanova A, Geller J, Katargina O, Värv K, Lundkvist Å, Golovljova I. Detection of Candidatus Neoehrlichia mikurensis and Ehrlichia muris in Estonian ticks. Ticks Tick Borne Dis. 2017;8:13-17.
Ixodidae	Ixodes	Ixodes ricinus	Morphological	Estonia	58.5151	22.3768	Vegetation			Ivanova A, Geller J, Katargina O, Värv K, Lundkvist Å, Golovljova I. Detection of Candidatus Neoehrlichia mikurensis and Ehrlichia muris in Estonian ticks. Ticks Tick Borne Dis. 2017;8:13-17.
Ixodidae	Ixodes	Ixodes ricinus	Morphological	Estonia	58.7363	25.6684	Vegetation			Ivanova A, Geller J, Katargina O, Värv K, Lundkvist Å, Golovljova I. Detection of Candidatus Neoehrlichia mikurensis and Ehrlichia muris in Estonian ticks. Ticks Tick Borne Dis. 2017;8:13-17.
Ixodidae	Ixodes	Ixodes ricinus	Morphological	Estonia	58.7469	25.6503	Vegetation			Ivanova A, Geller J, Katargina O, Värv K, Lundkvist Å, Golovljova I. Detection of Candidatus Neoehrlichia mikurensis and Ehrlichia muris in Estonian ticks. Ticks Tick Borne Dis. 2017;8:13-17.
Ixodidae	Ixodes	Ixodes persulcatus	Morphological	Sweden	59.7228	19.0375	Vegetation			Jaenson TG, Värv K, Fröjdman I, Jääskeläinen A, Rundgren K, Versteirt V, et al. First evidence of established populations of the taiga tick Ixodes persulcatus (Acari: Ixodidae) in Sweden. Parasites Vectors. 2016;9:377.
Ixodidae	Ixodes	Ixodes persulcatus	Morphological	Sweden	59.7272	18.9289	Vegetation			Jaenson TG, Värv K, Fröjdman I, Jääskeläinen A, Rundgren K, Versteirt V, et al. First evidence of established populations of the taiga tick Ixodes persulcatus (Acari: Ixodidae) in Sweden. Parasites Vectors. 2016;9:377.
Ixodidae	Ixodes	Ixodes persulcatus	Morphological	Sweden	59.7347	18.9442	Vegetation			Jaenson TG, Värv K, Fröjdman I, Jääskeläinen A, Rundgren K, Versteirt V, et al. First evidence of established populations of the taiga tick Ixodes persulcatus (Acari: Ixodidae) in Sweden. Parasites Vectors. 2016;9:377.
Ixodidae	Ixodes	Ixodes persulcatus	Morphological	Sweden	59.8008	17.6425	Vegetation			Jaenson TG, Värv K, Fröjdman I, Jääskeläinen A, Rundgren K, Versteirt V, et al. First evidence of established populations of the taiga tick Ixodes persulcatus (Acari: Ixodidae) in Sweden. Parasites Vectors. 2016;9:377.
Ixodidae	Ixodes	Ixodes persulcatus	Morphological	Sweden	63.5506	19.8822	Vegetation			Jaenson TG, Värv K, Fröjdman I, Jääskeläinen A, Rundgren K, Versteirt V, et al. First evidence of established populations of the taiga tick Ixodes persulcatus (Acari: Ixodidae) in Sweden. Parasites Vectors. 2016;9:377.
Ixodidae	Ixodes	Ixodes persulcatus	Morphological	Sweden	63.5531	19.8831	Vegetation			Jaenson TG, Värv K, Fröjdman I, Jääskeläinen A, Rundgren K, Versteirt V, et al. First evidence of established populations of the taiga tick Ixodes persulcatus (Acari: Ixodidae) in Sweden. Parasites Vectors. 2016;9:377.
Ixodidae	Ixodes	Ixodes persulcatus	Morphological	Sweden	63.5567	19.8706	Vegetation			Jaenson TG, Värv K, Fröjdman I, Jääskeläinen A, Rundgren K, Versteirt V, et al. First evidence of established populations of the taiga tick Ixodes persulcatus (Acari: Ixodidae) in Sweden. Parasites Vectors. 2016;9:377.
Ixodidae	Ixodes	Ixodes persulcatus	Morphological	Sweden	63.5669	19.8672	Vegetation			Jaenson TG, Värv K, Fröjdman I, Jääskeläinen A, Rundgren K, Versteirt V, et al. First evidence of established populations of the taiga tick Ixodes persulcatus (Acari: Ixodidae) in Sweden. Parasites Vectors. 2016;9:377.
Ixodidae	Ixodes	Ixodes persulcatus	Morphological	Sweden	65.0675	24.1128	Vegetation			Jaenson TG, Värv K, Fröjdman I, Jääskeläinen A, Rundgren K, Versteirt V, et al. First evidence of established populations of the taiga tick Ixodes persulcatus (Acari: Ixodidae) in Sweden. Parasites Vectors. 2016;9:377.
Ixodidae	Ixodes	Ixodes persulcatus	Morphological	Sweden	65.6672	24.1375	Vegetation			Jaenson TG, Värv K, Fröjdman I, Jääskeläinen A, Rundgren K, Versteirt V, et al. First evidence of established populations of the taiga tick Ixodes persulcatus (Acari: Ixodidae) in Sweden. Parasites Vectors. 2016;9:377.
Ixodidae	Ixodes	Ixodes persulcatus	Morphological	Sweden	65.6672	24.1375	Vegetation			Jaenson TG, Värv K, Fröjdman I, Jääskeläinen A, Rundgren K, Versteirt V, et al. First evidence of established populations of the taiga tick Ixodes persulcatus (Acari: Ixodidae) in Sweden. Parasites Vectors. 2016;9:377.
Ixodidae	Ixodes	Ixodes persulcatus	Morphological	Sweden	65.6675	24.1497	Vegetation			Jaenson TG, Värv K, Fröjdman I, Jääskeläinen A, Rundgren K, Versteirt V, et al. First evidence of established populations of the taiga tick Ixodes persulcatus (Acari: Ixodidae) in Sweden. Parasites Vectors. 2016;9:377.
Ixodidae	Ixodes	Ixodes persulcatus	Morphological	Sweden	65.7061	24.11	Vegetation			Jaenson TG, Värv K, Fröjdman I, Jääskeläinen A, Rundgren K, Versteirt V, et al. First evidence of established populations of the taiga tick Ixodes persulcatus (Acari: Ixodidae) in Sweden. Parasites Vectors. 2016;9:377.
Ixodidae	Ixodes	Ixodes persulcatus	Morphological	Sweden	65.7061	24.1078	Vegetation			Jaenson TG, Värv K, Fröjdman I, Jääskeläinen A, Rundgren K, Versteirt V, et al. First evidence of established populations of the taiga tick Ixodes persulcatus (Acari: Ixodidae) in Sweden. Parasites Vectors. 2016;9:377.
Ixodidae	Ixodes	Ixodes persulcatus	Morphological	Sweden	65.7094	23.2889	Vegetation			Jaenson TG, Värv K, Fröjdman I, Jääskeläinen A, Rundgren K, Versteirt V, et al. First evidence of established populations of the taiga tick Ixodes persulcatus (Acari: Ixodidae) in Sweden. Parasites Vectors. 2016;9:377.
Ixodidae	Ixodes	Ixodes persulcatus	Morphological	Sweden	65.7108	23.2956	Vegetation			Jaenson TG, Värv K, Fröjdman I, Jääskeläinen A, Rundgren K, Versteirt V, et al. First evidence of established populations of the taiga tick Ixodes persulcatus (Acari: Ixodidae) in Sweden. Parasites Vectors. 2016;9:377.
Ixodidae	Ixodes	Ixodes persulcatus	Morphological	Sweden	65.7753	23.3864	Vegetation			Jaenson TG, Värv K, Fröjdman I, Jääskeläinen A, Rundgren K, Versteirt V, et al. First evidence of established populations of the taiga tick Ixodes persulcatus (Acari: Ixodidae) in Sweden. Parasites Vectors. 2016;9:377.
Ixodidae	Ixodes	Ixodes persulcatus	Morphological	Sweden	65.0758	24.1128	Vegetation			Jaenson TG, Wilhelmsson, P. First records of tick-borne pathogens in populations of the taiga tick Ixodes persulcatus in Sweden. Parasites Vectors. 2019;12:559.
Ixodidae	Ixodes	Ixodes persulcatus	Morphological	Sweden	65.0758	24.1128	Vegetation			Jaenson TG, Wilhelmsson, P. First records of tick-borne pathogens in populations of the taiga tick Ixodes persulcatus in Sweden. Parasites Vectors. 2019;12:559.
Ixodidae	Ixodes	Ixodes persulcatus	Morphological	Sweden	65.6675	24.1497	Vegetation			Jaenson TG, Wilhelmsson, P. First records of tick-borne pathogens in populations of the taiga tick Ixodes persulcatus in Sweden. Parasites Vectors. 2019;12:559.
Ixodidae	Ixodes	Ixodes persulcatus	Morphological	Sweden	65.6675	24.1497	Vegetation			Jaenson TG, Wilhelmsson, P. First records of tick-borne pathogens in populations of the taiga tick Ixodes persulcatus in Sweden. Parasites Vectors. 2019;12:559.
Ixodidae	Ixodes	Ixodes persulcatus	Morphological	Sweden	65.6758	24.1483	Vegetation			Jaenson TG, Wilhelmsson, P. First records of tick-borne pathogens in populations of the taiga tick Ixodes persulcatus in Sweden. Parasites Vectors. 2019;12:559.
Ixodidae	Ixodes	Ixodes persulcatus	Morphological	Sweden	65.7056	23.725	Vegetation			Jaenson TG, Wilhelmsson, P. First records of tick-borne pathogens in populations of the taiga tick Ixodes persulcatus in Sweden. Parasites Vectors. 2019;12:559.
Ixodidae	Ixodes	Ixodes persulcatus	Morphological	Sweden	65.7056	23.7056	Vegetation			Jaenson TG, Wilhelmsson, P. First records of tick-borne pathogens in populations of the taiga tick Ixodes persulcatus in Sweden. Parasites Vectors. 2019;12:559.
Ixodidae	Ixodes	Ixodes persulcatus	Morphological	Sweden	65.706	24.11	Vegetation			Jaenson TG, Wilhelmsson, P. First records of tick-borne pathogens in populations of the taiga tick Ixodes persulcatus in Sweden. Parasites Vectors. 2019;12:559.
Ixodidae	Ixodes	Ixodes persulcatus	Morphological	Sweden	65.706	24.1099	Vegetation			Jaenson TG, Wilhelmsson, P. First records of tick-borne pathogens in populations of the taiga tick Ixodes persulcatus in Sweden. Parasites Vectors. 2019;12:559.
Ixodidae	Ixodes	Ixodes persulcatus	Morphological	Sweden	65.706	24.1078	Vegetation			Jaenson TG, Wilhelmsson, P. First records of tick-borne pathogens in populations of the taiga tick Ixodes persulcatus in Sweden. Parasites Vectors. 2019;12:559.
Ixodidae	Ixodes	Ixodes persulcatus	Morphological	Sweden	65.7094	23.2889	Vegetation			Jaenson TG, Wilhelmsson, P. First records of tick-borne pathogens in populations of the taiga tick Ixodes persulcatus in Sweden. Parasites Vectors. 2019;12:559.
Ixodidae	Ixodes	Ixodes persulcatus	Morphological	Sweden	65.7094	23.2889	Vegetation			Jaenson TG, Wilhelmsson, P. First records of tick-borne pathogens in populations of the taiga tick Ixodes persulcatus in Sweden. Parasites Vectors. 2019;12:559.
Ixodidae	Ixodes	Ixodes persulcatus	Morphological	Sweden	65.7753	23.3864	Vegetation			Jaenson TG, Wilhelmsson, P. First records of tick-borne pathogens in populations of the taiga tick Ixodes persulcatus in Sweden. Parasites Vectors. 2019;12:559.
Ixodidae	Ixodes	Ixodes persulcatus	Morphological	Sweden	65.7753	23.3864	Vegetation			Jaenson TG, Wilhelmsson, P. First records of tick-borne pathogens in populations of the taiga tick Ixodes persulcatus in Sweden. Parasites Vectors. 2019;12:559.
Ixodidae	Ixodes	Ixodes persulcatus	Morphological	Sweden	65.785	23.4205	Vegetation			Jaenson TG, Wilhelmsson, P. First records of tick-borne pathogens in populations of the taiga tick Ixodes persulcatus in Sweden. Parasites Vectors. 2019;12:559.
Ixodidae	Ixodes	Ixodes persulcatus	Morphological	Sweden	65.785	23.4205	Vegetation			Jaenson TG, Wilhelmsson, P. First records of tick-borne pathogens in populations of the taiga tick Ixodes persulcatus in Sweden. Parasites Vectors. 2019;12:559.
Ixodidae	Ixodes	Ixodes ricinus	Morphological	Sweden	65.0758	24.1128	Vegetation			Jaenson TG, Wilhelmsson, P. First records of tick-borne pathogens in populations of the taiga tick Ixodes persulcatus in Sweden. Parasites Vectors. 2019;12:559.
Ixodidae	Ixodes	Ixodes ricinus	Morphological	Sweden	65.0758	24.1128	Vegetation			Jaenson TG, Wilhelmsson, P. First records of tick-borne pathogens in populations of the taiga tick Ixodes persulcatus in Sweden. Parasites Vectors. 2019;12:559.
Ixodidae	Hyalomma	Hyalomma aegyptium	Morphological	Turkey	40.51	27.27	Host	Testudines	Testudo graeca	Kar S, Rodriguez SE, Akyildiz G, Cajimat MN, Bircan R, Mears MC, et al. Crimean-Congo hemorrhagic fever virus in tortoises and Hyalomma aegyptium ticks in East Thrace, Turkey: potential of a cryptic transmission cycle. Parasites Vectors. 2020;13:201.
Ixodidae	Hyalomma	Hyalomma aegyptium	Morphological	Turkey	41	27.51	Host	Testudines	Testudo graeca	Kar S, Rodriguez SE, Akyildiz G, Cajimat MN, Bircan R, Mears MC, et al. Crimean-Congo hemorrhagic fever virus in tortoises and Hyalomma aegyptium ticks in East Thrace, Turkey: potential of a cryptic transmission cycle. Parasites Vectors. 2020;13:201.
Ixodidae	Hyalomma	Hyalomma aegyptium	Morphological	Turkey	41.01	27.59	Host	Testudines	Testudo graeca	Kar S, Rodriguez SE, Akyildiz G, Cajimat MN, Bircan R, Mears MC, et al. Crimean-Congo hemorrhagic fever virus in tortoises and Hyalomma aegyptium ticks in East Thrace, Turkey: potential of a cryptic transmission cycle. Parasites Vectors. 2020;13:201.
Ixodidae	Hyalomma	Hyalomma aegyptium	Morphological	Turkey	41.02	28.02	Host	Testudines	Testudo graeca	Kar S, Rodriguez SE, Akyildiz G, Cajimat MN, Bircan R, Mears MC, et al. Crimean-Congo hemorrhagic fever virus in tortoises and Hyalomma aegyptium ticks in East Thrace, Turkey: potential of a cryptic transmission cycle. Parasites Vectors. 2020;13:201.
Ixodidae	Hyalomma	Hyalomma aegyptium	Morphological	Turkey	41.07	28.12	Host	Testudines	Testudo graeca	Kar S, Rodriguez SE, Akyildiz G, Cajimat MN, Bircan R, Mears MC, et al. Crimean-Congo hemorrhagic fever virus in tortoises and Hyalomma aegyptium ticks in East Thrace, Turkey: potential of a cryptic transmission cycle. Parasites Vectors. 2020;13:201.
Ixodidae	Hyalomma	Hyalomma aegyptium	Morphological	Turkey	41.08	28.27	Host	Testudines	Testudo graeca	Kar S, Rodriguez SE, Akyildiz G, Cajimat MN, Bircan R, Mears MC, et al. Crimean-Congo hemorrhagic fever virus in tortoises and Hyalomma aegyptium ticks in East Thrace, Turkey: potential of a cryptic transmission cycle. Parasites Vectors. 2020;13:201.
Ixodidae	Hyalomma	Hyalomma aegyptium	Morphological	Turkey	41.1	27.29	Host	Testudines	Testudo graeca	Kar S, Rodriguez SE, Akyildiz G, Cajimat MN, Bircan R, Mears MC, et al. Crimean-Congo hemorrhagic fever virus in tortoises and Hyalomma aegyptium ticks in East Thrace, Turkey: potential of a cryptic transmission cycle. Parasites Vectors. 2020;13:201.
Ixodidae	Hyalomma	Hyalomma aegyptium	Morphological	Turkey	41.14	28.11	Host	Testudines	Testudo graeca	Kar S, Rodriguez SE, Akyildiz G, Cajimat MN, Bircan R, Mears MC, et al. Crimean-Congo hemorrhagic fever virus in tortoises and Hyalomma aegyptium ticks in East Thrace, Turkey: potential of a cryptic transmission cycle. Parasites Vectors. 2020;13:201.
Ixodidae	Hyalomma	Hyalomma aegyptium	Morphological	Turkey	41.17	27.32	Host	Testudines	Testudo graeca	Kar S, Rodriguez SE, Akyildiz G, Cajimat MN, Bircan R, Mears MC, et al. Crimean-Congo hemorrhagic fever virus in tortoises and Hyalomma aegyptium ticks in East Thrace, Turkey: potential of a cryptic transmission cycle. Parasites Vectors. 2020;13:201.
Ixodidae	Hyalomma	Hyalomma aegyptium	Morphological	Turkey	41.18	27.36	Host	Testudines	Testudo graeca	Kar S, Rodriguez SE, Akyildiz G, Cajimat MN, Bircan R, Mears MC, et al. Crimean-Congo hemorrhagic fever virus in tortoises and Hyalomma aegyptium ticks in East Thrace, Turkey: potential of a cryptic transmission cycle. Parasites Vectors. 2020;13:201.
Ixodidae	Hyalomma	Hyalomma aegyptium	Morphological	Turkey	41.31	27.51	Host	Testudines	Testudo graeca	Kar S, Rodriguez SE, Akyildiz G, Cajimat MN, Bircan R, Mears MC, et al. Crimean-Congo hemorrhagic fever virus in tortoises and Hyalomma aegyptium ticks in East Thrace, Turkey: potential of a cryptic transmission cycle. Parasites Vectors. 2020;13:201.
Ixodidae	Hyalomma	Hyalomma aegyptium	Morphological	Turkey	41.32	26.49	Host	Testudines	Testudo graeca	Kar S, Rodriguez SE, Akyildiz G, Cajimat MN, Bircan R, Mears MC, et al. Crimean-Congo hemorrhagic fever virus in tortoises and Hyalomma aegyptium ticks in East Thrace, Turkey: potential of a cryptic transmission cycle. Parasites Vectors. 2020;13:201.
Ixodidae	Hyalomma	Hyalomma aegyptium	Morphological	Turkey	41.34	27.47	Host	Testudines	Testudo graeca	Kar S, Rodriguez SE, Akyildiz G, Cajimat MN, Bircan R, Mears MC, et al. Crimean-Congo hemorrhagic fever virus in tortoises and Hyalomma aegyptium ticks in East Thrace, Turkey: potential of a cryptic transmission cycle. Parasites Vectors. 2020;13:201.
Ixodidae	Hyalomma	Hyalomma aegyptium	Morphological	Turkey	41.34	27.46	Host	Testudines	Testudo graeca	Kar S, Rodriguez SE, Akyildiz G, Cajimat MN, Bircan R, Mears MC, et al. Crimean-Congo hemorrhagic fever virus in tortoises and Hyalomma aegyptium ticks in East Thrace, Turkey: potential of a cryptic transmission cycle. Parasites Vectors. 2020;13:201.
Ixodidae	Hyalomma	Hyalomma aegyptium	Morphological	Turkey	41.35	28.08	Host	Testudines	Testudo graeca	Kar S, Rodriguez SE, Akyildiz G, Cajimat MN, Bircan R, Mears MC, et al. Crimean-Congo hemorrhagic fever virus in tortoises and Hyalomma aegyptium ticks in East Thrace, Turkey: potential of a cryptic transmission cycle. Parasites Vectors. 2020;13:201.
Ixodidae	Hyalomma	Hyalomma aegyptium	Morphological	Turkey	41.38	26.32	Host	Testudines	Testudo graeca	Kar S, Rodriguez SE, Akyildiz G, Cajimat MN, Bircan R, Mears MC, et al. Crimean-Congo hemorrhagic fever virus in tortoises and Hyalomma aegyptium ticks in East Thrace, Turkey: potential of a cryptic transmission cycle. Parasites Vectors. 2020;13:201.
Ixodidae	Hyalomma	Hyalomma aegyptium	Morphological	Turkey	41.5	27.03	Host	Testudines	Testudo graeca	Kar S, Rodriguez SE, Akyildiz G, Cajimat MN, Bircan R, Mears MC, et al. Crimean-Congo hemorrhagic fever virus in tortoises and Hyalomma aegyptium ticks in East Thrace, Turkey: potential of a cryptic transmission cycle. Parasites Vectors. 2020;13:201.
Ixodidae	Hyalomma	Hyalomma aegyptium	Morphological	Turkey	41.5	27.02	Host	Testudines	Testudo graeca	Kar S, Rodriguez SE, Akyildiz G, Cajimat MN, Bircan R, Mears MC, et al. Crimean-Congo hemorrhagic fever virus in tortoises and Hyalomma aegyptium ticks in East Thrace, Turkey: potential of a cryptic transmission cycle. Parasites Vectors. 2020;13:201.
Ixodidae	Hyalomma	Hyalomma aegyptium	Morphological	Turkey	41.52	27.25	Host	Testudines	Testudo graeca	Kar S, Rodriguez SE, Akyildiz G, Cajimat MN, Bircan R, Mears MC, et al. Crimean-Congo hemorrhagic fever virus in tortoises and Hyalomma aegyptium ticks in East Thrace, Turkey: potential of a cryptic transmission cycle. Parasites Vectors. 2020;13:201.
Ixodidae	Hyalomma	Hyalomma aegyptium	Morphological	Turkey	41.52	27.02	Host	Testudines	Testudo graeca	Kar S, Rodriguez SE, Akyildiz G, Cajimat MN, Bircan R, Mears MC, et al. Crimean-Congo hemorrhagic fever virus in tortoises and Hyalomma aegyptium ticks in East Thrace, Turkey: potential of a cryptic transmission cycle. Parasites Vectors. 2020;13:201.
Ixodidae	Hyalomma	Hyalomma aegyptium	Morphological	Turkey	41.58	27.31	Host	Testudines	Testudo graeca	Kar S, Rodriguez SE, Akyildiz G, Cajimat MN, Bircan R, Mears MC, et al. Crimean-Congo hemorrhagic fever virus in tortoises and Hyalomma aegyptium ticks in East Thrace, Turkey: potential of a cryptic transmission cycle. Parasites Vectors. 2020;13:201.
Ixodidae	Hyalomma	Hyalomma aegyptium	Morphological	Turkey	41.23	26.48	Host	Testudines	Testudo hermanni	Kar S, Rodriguez SE, Akyildiz G, Cajimat MN, Bircan R, Mears MC, et al. Crimean-Congo hemorrhagic fever virus in tortoises and Hyalomma aegyptium ticks in East Thrace, Turkey: potential of a cryptic transmission cycle. Parasites Vectors. 2020;13:201.
Ixodidae	Hyalomma	Hyalomma aegyptium	Morphological	Turkey	41.41	26.53	Host	Testudines	Testudo hermanni	Kar S, Rodriguez SE, Akyildiz G, Cajimat MN, Bircan R, Mears MC, et al. Crimean-Congo hemorrhagic fever virus in tortoises and Hyalomma aegyptium ticks in East Thrace, Turkey: potential of a cryptic transmission cycle. Parasites Vectors. 2020;13:201.
Ixodidae	Hyalomma	Hyalomma aegyptium	Morphological	Turkey	41.49	27.04	Host	Testudines	Testudo hermanni	Kar S, Rodriguez SE, Akyildiz G, Cajimat MN, Bircan R, Mears MC, et al. Crimean-Congo hemorrhagic fever virus in tortoises and Hyalomma aegyptium ticks in East Thrace, Turkey: potential of a cryptic transmission cycle. Parasites Vectors. 2020;13:201.
Ixodidae	Hyalomma	Hyalomma aegyptium	Morphological	Turkey	41.37	28.05	Vegetation			Kar S, Rodriguez SE, Akyildiz G, Cajimat MN, Bircan R, Mears MC, et al. Crimean-Congo hemorrhagic fever virus in tortoises and Hyalomma aegyptium ticks in East Thrace, Turkey: potential of a cryptic transmission cycle. Parasites Vectors. 2020;13:201.
Ixodidae	Hyalomma	Hyalomma aegyptium	Morphological	Turkey	41.38	27.52	Vegetation			Kar S, Rodriguez SE, Akyildiz G, Cajimat MN, Bircan R, Mears MC, et al. Crimean-Congo hemorrhagic fever virus in tortoises and Hyalomma aegyptium ticks in East Thrace, Turkey: potential of a cryptic transmission cycle. Parasites Vectors. 2020;13:201.
Ixodidae	Hyalomma	Hyalomma aegyptium	Morphological	Turkey	41.41	26.53	Vegetation			Kar S, Rodriguez SE, Akyildiz G, Cajimat MN, Bircan R, Mears MC, et al. Crimean-Congo hemorrhagic fever virus in tortoises and Hyalomma aegyptium ticks in East Thrace, Turkey: potential of a cryptic transmission cycle. Parasites Vectors. 2020;13:201.
Ixodidae	Hyalomma	Hyalomma aegyptium	Morphological	Turkey	41.48	27.05	Vegetation			Kar S, Rodriguez SE, Akyildiz G, Cajimat MN, Bircan R, Mears MC, et al. Crimean-Congo hemorrhagic fever virus in tortoises and Hyalomma aegyptium ticks in East Thrace, Turkey: potential of a cryptic transmission cycle. Parasites Vectors. 2020;13:201.
Ixodidae	Hyalomma	Hyalomma aegyptium	Morphological	Turkey	41.5	27.22	Vegetation			Kar S, Rodriguez SE, Akyildiz G, Cajimat MN, Bircan R, Mears MC, et al. Crimean-Congo hemorrhagic fever virus in tortoises and Hyalomma aegyptium ticks in East Thrace, Turkey: potential of a cryptic transmission cycle. Parasites Vectors. 2020;13:201.
Ixodidae	Hyalomma	Hyalomma aegyptium	Morphological	Turkey	41.5	27.03	Vegetation			Kar S, Rodriguez SE, Akyildiz G, Cajimat MN, Bircan R, Mears MC, et al. Crimean-Congo hemorrhagic fever virus in tortoises and Hyalomma aegyptium ticks in East Thrace, Turkey: potential of a cryptic transmission cycle. Parasites Vectors. 2020;13:201.
Ixodidae	Hyalomma	Hyalomma aegyptium	Morphological	Turkey	41.51	27.19	Vegetation			Kar S, Rodriguez SE, Akyildiz G, Cajimat MN, Bircan R, Mears MC, et al. Crimean-Congo hemorrhagic fever virus in tortoises and Hyalomma aegyptium ticks in East Thrace, Turkey: potential of a cryptic transmission cycle. Parasites Vectors. 2020;13:201.
Ixodidae	Hyalomma	Hyalomma aegyptium	Morphological	Turkey	41.52	27.25	Vegetation			Kar S, Rodriguez SE, Akyildiz G, Cajimat MN, Bircan R, Mears MC, et al. Crimean-Congo hemorrhagic fever virus in tortoises and Hyalomma aegyptium ticks in East Thrace, Turkey: potential of a cryptic transmission cycle. Parasites Vectors. 2020;13:201.
Ixodidae	Hyalomma	Hyalomma aegyptium	Morphological	Turkey	41.52	27.16	Vegetation			Kar S, Rodriguez SE, Akyildiz G, Cajimat MN, Bircan R, Mears MC, et al. Crimean-Congo hemorrhagic fever virus in tortoises and Hyalomma aegyptium ticks in East Thrace, Turkey: potential of a cryptic transmission cycle. Parasites Vectors. 2020;13:201.
Ixodidae	Hyalomma	Hyalomma aegyptium	Morphological	Turkey	41.52	27.02	Vegetation			Kar S, Rodriguez SE, Akyildiz G, Cajimat MN, Bircan R, Mears MC, et al. Crimean-Congo hemorrhagic fever virus in tortoises and Hyalomma aegyptium ticks in East Thrace, Turkey: potential of a cryptic transmission cycle. Parasites Vectors. 2020;13:201.
Ixodidae	Hyalomma	Hyalomma aegyptium	Morphological	Turkey	41.58	26.59	Vegetation			Kar S, Rodriguez SE, Akyildiz G, Cajimat MN, Bircan R, Mears MC, et al. Crimean-Congo hemorrhagic fever virus in tortoises and Hyalomma aegyptium ticks in East Thrace, Turkey: potential of a cryptic transmission cycle. Parasites Vectors. 2020;13:201.
Ixodidae	Ixodes	Ixodes ricinus	Morphological	Poland	52.7125	23.8489	Host	Rodentia	Microtus oeconomus	Karbowiak G, Biernat B, Werszko, J,Rychlik L. The transstadial persistence of tick-borne encephalitis virus in Dermacentor reticulatus ticks in natural conditions. Acta Parasitol. 2016;61:201-203.
Ixodidae	Dermacentor	Dermacentor reticulatus	Morphological	Poland	52.7125	23.8489	Host	Rodentia	Microtus oeconomus	Karbowiak G, Biernat B, Werszko, J,Rychlik L. The transstadial persistence of tick-borne encephalitis virus in Dermacentor reticulatus ticks in natural conditions. Acta Parasitol. 2016;61:201-203.
Ixodidae	Ixodes	Ixodes ricinus	Unknown	Germany	48.2678	8.1675	Vegetation			Karger, A, Bettin, B, Gethmann, JM. and Klaus, C, 2019. Whole animal matrix-assisted laser desorption/ionization time-of-flight (MALDI-TOF) mass spectrometry of ticks–Are spectra of Ixodes ricinus nymphs influenced by environmental, spatial, and temporal factors? PloS One. 2019;14:0210590.
Ixodidae	Ixodes	Ixodes ricinus	Unknown	Germany	48.7379	13.3467	Vegetation			Karger, A, Bettin, B, Gethmann, JM. and Klaus, C, 2019. Whole animal matrix-assisted laser desorption/ionization time-of-flight (MALDI-TOF) mass spectrometry of ticks–Are spectra of Ixodes ricinus nymphs influenced by environmental, spatial, and temporal factors? PloS One. 2019;14:0210590.
Ixodidae	Ixodes	Ixodes ricinus	Unknown	Germany	53.3108	13.0016	Vegetation			Karger, A, Bettin, B, Gethmann, JM. and Klaus, C, 2019. Whole animal matrix-assisted laser desorption/ionization time-of-flight (MALDI-TOF) mass spectrometry of ticks–Are spectra of Ixodes ricinus nymphs influenced by environmental, spatial, and temporal factors? PloS One. 2019;14:0210590.
Ixodidae	Ixodes	Ixodes ricinus	Unknown	Germany	53.3149	13.0373	Vegetation			Karger, A, Bettin, B, Gethmann, JM. and Klaus, C, 2019. Whole animal matrix-assisted laser desorption/ionization time-of-flight (MALDI-TOF) mass spectrometry of ticks–Are spectra of Ixodes ricinus nymphs influenced by environmental, spatial, and temporal factors? PloS One. 2019;14:0210590.
Ixodidae	Ixodes	Ixodes ricinus	Morphological	Slovakia	48.17	17.07	Vegetation			Kazimírová M, Hamšíková Z, Kocianová E, Marini G, Mojšová M, Mahríková L,et al. Relative density of host-seeking ticks in different habitat types of south-western Slovakia. Exp. Appl. Acarol. 2016;69:205-224
Ixodidae	Ixodes	Ixodes ricinus	Morphological	Slovakia	48.19	17.08	Vegetation			Kazimírová M, Hamšíková Z, Kocianová E, Marini G, Mojšová M, Mahríková L,et al. Relative density of host-seeking ticks in different habitat types of south-western Slovakia. Exp. Appl. Acarol. 2016;69:205-225
Ixodidae	Ixodes	Ixodes ricinus	Morphological	Slovakia	48.2	17.1	Vegetation			Kazimírová M, Hamšíková Z, Kocianová E, Marini G, Mojšová M, Mahríková L,et al. Relative density of host-seeking ticks in different habitat types of south-western Slovakia. Exp. Appl. Acarol. 2016;69:205-226
Ixodidae	Ixodes	Ixodes ricinus	Morphological	Slovakia	48.37	17.32	Vegetation			Kazimírová M, Hamšíková Z, Kocianová E, Marini G, Mojšová M, Mahríková L,et al. Relative density of host-seeking ticks in different habitat types of south-western Slovakia. Exp. Appl. Acarol. 2016;69:205-227
Ixodidae	Ixodes	Ixodes ricinus	Morphological	Slovakia	48.38	17.31	Vegetation			Kazimírová M, Hamšíková Z, Kocianová E, Marini G, Mojšová M, Mahríková L,et al. Relative density of host-seeking ticks in different habitat types of south-western Slovakia. Exp. Appl. Acarol. 2016;69:205-228
Ixodidae	Ixodes	Ixodes ricinus	Morphological	Slovakia	48.38	17.3	Vegetation			Kazimírová M, Hamšíková Z, Kocianová E, Marini G, Mojšová M, Mahríková L,et al. Relative density of host-seeking ticks in different habitat types of south-western Slovakia. Exp. Appl. Acarol. 2016;69:205-229
Ixodidae	Haemaphysalis	Haemaphysalis concinna	Morphological	Poland	51.2054	16.6431	Vegetation			Kiewra D, Czułowska A, Dyczko D, Zieliński R, Plewa-Tutaj K. First record of Haemaphysalis concinna (Acari: Ixodidae) in Lower Silesia, SW Poland. Exp. Appl. Acarol. 2019;77:449-454.
Ixodidae	Haemaphysalis	Haemaphysalis concinna	Morphological	Poland	51.2211	16.6951	Vegetation			Kiewra D, Czułowska A, Dyczko D, Zieliński R, Plewa-Tutaj K. First record of Haemaphysalis concinna (Acari: Ixodidae) in Lower Silesia, SW Poland. Exp. Appl. Acarol. 2019;77:449-454.
Ixodidae	Haemaphysalis	Haemaphysalis concinna	Morphological	Poland	51.2284	16.7119	Vegetation			Kiewra D, Czułowska A, Dyczko D, Zieliński R, Plewa-Tutaj K. First record of Haemaphysalis concinna (Acari: Ixodidae) in Lower Silesia, SW Poland. Exp. Appl. Acarol. 2019;77:449-454.
Ixodidae	Haemaphysalis	Haemaphysalis concinna	Morphological	Poland	51.2391	16.7669	Vegetation			Kiewra D, Czułowska A, Dyczko D, Zieliński R, Plewa-Tutaj K. First record of Haemaphysalis concinna (Acari: Ixodidae) in Lower Silesia, SW Poland. Exp. Appl. Acarol. 2019;77:449-454.
Ixodidae	Haemaphysalis	Haemaphysalis concinna	Morphological	Poland	51.4114	17.2134	Vegetation			Kiewra D, Czułowska A, Dyczko D, Zieliński R, Plewa-Tutaj K. First record of Haemaphysalis concinna (Acari: Ixodidae) in Lower Silesia, SW Poland. Exp. Appl. Acarol. 2019;77:449-454.
Ixodidae	Haemaphysalis	Haemaphysalis concinna	Morphological	Poland	51.5091	17.0634	Vegetation			Kiewra D, Czułowska A, Dyczko D, Zieliński R, Plewa-Tutaj K. First record of Haemaphysalis concinna (Acari: Ixodidae) in Lower Silesia, SW Poland. Exp. Appl. Acarol. 2019;77:449-454.
Ixodidae	Dermacentor	Dermacentor reticulatus	Morphological	Poland	51.15	16.9833	Vegetation			Kiewra D, Stefańska-Krzaczek E, Szymanowski M, Szczepańska, A. Local-scale spatio-temporal distribution of questing Ixodes ricinus L(Acari: Ixodidae)-A case study from a riparian urban forest in Wrocław, SW Poland. Ticks Tick Borne Dis. 2017;8:362-369.
Ixodidae	Ixodes	Ixodes ricinus	Morphological	Poland	51.15	16.9833	Vegetation			Kiewra D, Stefańska-Krzaczek E, Szymanowski M, Szczepańska, A. Local-scale spatio-temporal distribution of questing Ixodes ricinus L(Acari: Ixodidae)-A case study from a riparian urban forest in Wrocław, SW Poland. Ticks Tick Borne Dis. 2017;8:362-369.
Ixodidae	Ixodes	Ixodes ricinus	Genetic	Denmark	54.7298	11.6167	Vegetation			Kjær LJ, Klitgaard K, Soleng A, Edgar KS, Lindstedt HEH, Paulsen KM, et al. Spatial data of Ixodes ricinus instar abundance and nymph pathogen prevalence, Scandinavia, 2016-2017. Scientific Data. 2020:7:238.
Ixodidae	Ixodes	Ixodes ricinus	Genetic	Denmark	54.7627	11.6821	Vegetation			Kjær LJ, Klitgaard K, Soleng A, Edgar KS, Lindstedt HEH, Paulsen KM, et al. Spatial data of Ixodes ricinus instar abundance and nymph pathogen prevalence, Scandinavia, 2016-2017. Scientific Data. 2020:7:238.
Ixodidae	Ixodes	Ixodes ricinus	Genetic	Denmark	54.8851	11.3078	Vegetation			Kjær LJ, Klitgaard K, Soleng A, Edgar KS, Lindstedt HEH, Paulsen KM, et al. Spatial data of Ixodes ricinus instar abundance and nymph pathogen prevalence, Scandinavia, 2016-2017. Scientific Data. 2020:7:238.
Ixodidae	Ixodes	Ixodes ricinus	Genetic	Denmark	54.9189	11.3153	Vegetation			Kjær LJ, Klitgaard K, Soleng A, Edgar KS, Lindstedt HEH, Paulsen KM, et al. Spatial data of Ixodes ricinus instar abundance and nymph pathogen prevalence, Scandinavia, 2016-2017. Scientific Data. 2020:7:238.
Ixodidae	Ixodes	Ixodes ricinus	Genetic	Denmark	54.9224	9.5573	Vegetation			Kjær LJ, Klitgaard K, Soleng A, Edgar KS, Lindstedt HEH, Paulsen KM, et al. Spatial data of Ixodes ricinus instar abundance and nymph pathogen prevalence, Scandinavia, 2016-2017. Scientific Data. 2020:7:238.
Ixodidae	Ixodes	Ixodes ricinus	Genetic	Denmark	55.1029	10.9195	Vegetation			Kjær LJ, Klitgaard K, Soleng A, Edgar KS, Lindstedt HEH, Paulsen KM, et al. Spatial data of Ixodes ricinus instar abundance and nymph pathogen prevalence, Scandinavia, 2016-2017. Scientific Data. 2020:7:238.
Ixodidae	Ixodes	Ixodes ricinus	Genetic	Denmark	55.1096	14.962	Vegetation			Kjær LJ, Klitgaard K, Soleng A, Edgar KS, Lindstedt HEH, Paulsen KM, et al. Spatial data of Ixodes ricinus instar abundance and nymph pathogen prevalence, Scandinavia, 2016-2017. Scientific Data. 2020:7:238.
Ixodidae	Ixodes	Ixodes ricinus	Genetic	Denmark	55.1201	10.9235	Vegetation			Kjær LJ, Klitgaard K, Soleng A, Edgar KS, Lindstedt HEH, Paulsen KM, et al. Spatial data of Ixodes ricinus instar abundance and nymph pathogen prevalence, Scandinavia, 2016-2017. Scientific Data. 2020:7:238.
Ixodidae	Ixodes	Ixodes ricinus	Genetic	Denmark	55.2224	10.2868	Vegetation			Kjær LJ, Klitgaard K, Soleng A, Edgar KS, Lindstedt HEH, Paulsen KM, et al. Spatial data of Ixodes ricinus instar abundance and nymph pathogen prevalence, Scandinavia, 2016-2017. Scientific Data. 2020:7:238.
Ixodidae	Ixodes	Ixodes ricinus	Genetic	Denmark	55.2238	9.9776	Vegetation			Kjær LJ, Klitgaard K, Soleng A, Edgar KS, Lindstedt HEH, Paulsen KM, et al. Spatial data of Ixodes ricinus instar abundance and nymph pathogen prevalence, Scandinavia, 2016-2017. Scientific Data. 2020:7:238.
Ixodidae	Ixodes	Ixodes ricinus	Genetic	Denmark	55.238	10.6526	Vegetation			Kjær LJ, Klitgaard K, Soleng A, Edgar KS, Lindstedt HEH, Paulsen KM, et al. Spatial data of Ixodes ricinus instar abundance and nymph pathogen prevalence, Scandinavia, 2016-2017. Scientific Data. 2020:7:238.
Ixodidae	Ixodes	Ixodes ricinus	Genetic	Denmark	55.328	11.5871	Vegetation			Kjær LJ, Klitgaard K, Soleng A, Edgar KS, Lindstedt HEH, Paulsen KM, et al. Spatial data of Ixodes ricinus instar abundance and nymph pathogen prevalence, Scandinavia, 2016-2017. Scientific Data. 2020:7:238.
Ixodidae	Ixodes	Ixodes ricinus	Genetic	Denmark	55.4186	11.5527	Vegetation			Kjær LJ, Klitgaard K, Soleng A, Edgar KS, Lindstedt HEH, Paulsen KM, et al. Spatial data of Ixodes ricinus instar abundance and nymph pathogen prevalence, Scandinavia, 2016-2017. Scientific Data. 2020:7:238.
Ixodidae	Ixodes	Ixodes ricinus	Genetic	Denmark	55.4391	11.5014	Vegetation			Kjær LJ, Klitgaard K, Soleng A, Edgar KS, Lindstedt HEH, Paulsen KM, et al. Spatial data of Ixodes ricinus instar abundance and nymph pathogen prevalence, Scandinavia, 2016-2017. Scientific Data. 2020:7:238.
Ixodidae	Ixodes	Ixodes ricinus	Genetic	Denmark	55.4561	11.9076	Vegetation			Kjær LJ, Klitgaard K, Soleng A, Edgar KS, Lindstedt HEH, Paulsen KM, et al. Spatial data of Ixodes ricinus instar abundance and nymph pathogen prevalence, Scandinavia, 2016-2017. Scientific Data. 2020:7:238.
Ixodidae	Ixodes	Ixodes ricinus	Genetic	Denmark	55.5106	11.8066	Vegetation			Kjær LJ, Klitgaard K, Soleng A, Edgar KS, Lindstedt HEH, Paulsen KM, et al. Spatial data of Ixodes ricinus instar abundance and nymph pathogen prevalence, Scandinavia, 2016-2017. Scientific Data. 2020:7:238.
Ixodidae	Ixodes	Ixodes ricinus	Genetic	Denmark	55.5349	9.1588	Vegetation			Kjær LJ, Klitgaard K, Soleng A, Edgar KS, Lindstedt HEH, Paulsen KM, et al. Spatial data of Ixodes ricinus instar abundance and nymph pathogen prevalence, Scandinavia, 2016-2017. Scientific Data. 2020:7:238.
Ixodidae	Ixodes	Ixodes ricinus	Genetic	Denmark	55.5522	11.8043	Vegetation			Kjær LJ, Klitgaard K, Soleng A, Edgar KS, Lindstedt HEH, Paulsen KM, et al. Spatial data of Ixodes ricinus instar abundance and nymph pathogen prevalence, Scandinavia, 2016-2017. Scientific Data. 2020:7:238.
Ixodidae	Ixodes	Ixodes ricinus	Genetic	Denmark	55.5625	11.8106	Vegetation			Kjær LJ, Klitgaard K, Soleng A, Edgar KS, Lindstedt HEH, Paulsen KM, et al. Spatial data of Ixodes ricinus instar abundance and nymph pathogen prevalence, Scandinavia, 2016-2017. Scientific Data. 2020:7:238.
Ixodidae	Ixodes	Ixodes ricinus	Genetic	Denmark	55.6443	11.296	Vegetation			Kjær LJ, Klitgaard K, Soleng A, Edgar KS, Lindstedt HEH, Paulsen KM, et al. Spatial data of Ixodes ricinus instar abundance and nymph pathogen prevalence, Scandinavia, 2016-2017. Scientific Data. 2020:7:238.
Ixodidae	Ixodes	Ixodes ricinus	Genetic	Denmark	55.6536	9.1033	Vegetation			Kjær LJ, Klitgaard K, Soleng A, Edgar KS, Lindstedt HEH, Paulsen KM, et al. Spatial data of Ixodes ricinus instar abundance and nymph pathogen prevalence, Scandinavia, 2016-2017. Scientific Data. 2020:7:238.
Ixodidae	Ixodes	Ixodes ricinus	Genetic	Denmark	55.7019	8.2032	Vegetation			Kjær LJ, Klitgaard K, Soleng A, Edgar KS, Lindstedt HEH, Paulsen KM, et al. Spatial data of Ixodes ricinus instar abundance and nymph pathogen prevalence, Scandinavia, 2016-2017. Scientific Data. 2020:7:238.
Ixodidae	Ixodes	Ixodes ricinus	Genetic	Denmark	55.7914	8.2191	Vegetation			Kjær LJ, Klitgaard K, Soleng A, Edgar KS, Lindstedt HEH, Paulsen KM, et al. Spatial data of Ixodes ricinus instar abundance and nymph pathogen prevalence, Scandinavia, 2016-2017. Scientific Data. 2020:7:238.
Ixodidae	Ixodes	Ixodes ricinus	Genetic	Denmark	55.9289	9.3554	Vegetation			Kjær LJ, Klitgaard K, Soleng A, Edgar KS, Lindstedt HEH, Paulsen KM, et al. Spatial data of Ixodes ricinus instar abundance and nymph pathogen prevalence, Scandinavia, 2016-2017. Scientific Data. 2020:7:238.
Ixodidae	Ixodes	Ixodes ricinus	Genetic	Denmark	56.0206	12.2264	Vegetation			Kjær LJ, Klitgaard K, Soleng A, Edgar KS, Lindstedt HEH, Paulsen KM, et al. Spatial data of Ixodes ricinus instar abundance and nymph pathogen prevalence, Scandinavia, 2016-2017. Scientific Data. 2020:7:238.
Ixodidae	Ixodes	Ixodes ricinus	Genetic	Denmark	56.0279	8.4404	Vegetation			Kjær LJ, Klitgaard K, Soleng A, Edgar KS, Lindstedt HEH, Paulsen KM, et al. Spatial data of Ixodes ricinus instar abundance and nymph pathogen prevalence, Scandinavia, 2016-2017. Scientific Data. 2020:7:238.
Ixodidae	Ixodes	Ixodes ricinus	Genetic	Denmark	56.0445	9.6527	Vegetation			Kjær LJ, Klitgaard K, Soleng A, Edgar KS, Lindstedt HEH, Paulsen KM, et al. Spatial data of Ixodes ricinus instar abundance and nymph pathogen prevalence, Scandinavia, 2016-2017. Scientific Data. 2020:7:238.
Ixodidae	Ixodes	Ixodes ricinus	Genetic	Denmark	56.0774	9.3316	Vegetation			Kjær LJ, Klitgaard K, Soleng A, Edgar KS, Lindstedt HEH, Paulsen KM, et al. Spatial data of Ixodes ricinus instar abundance and nymph pathogen prevalence, Scandinavia, 2016-2017. Scientific Data. 2020:7:238.
Ixodidae	Ixodes	Ixodes ricinus	Genetic	Denmark	56.0961	9.7814	Vegetation			Kjær LJ, Klitgaard K, Soleng A, Edgar KS, Lindstedt HEH, Paulsen KM, et al. Spatial data of Ixodes ricinus instar abundance and nymph pathogen prevalence, Scandinavia, 2016-2017. Scientific Data. 2020:7:238.
Ixodidae	Ixodes	Ixodes ricinus	Genetic	Denmark	56.106	9.9884	Vegetation			Kjær LJ, Klitgaard K, Soleng A, Edgar KS, Lindstedt HEH, Paulsen KM, et al. Spatial data of Ixodes ricinus instar abundance and nymph pathogen prevalence, Scandinavia, 2016-2017. Scientific Data. 2020:7:238.
Ixodidae	Ixodes	Ixodes ricinus	Genetic	Denmark	56.2625	10.676	Vegetation			Kjær LJ, Klitgaard K, Soleng A, Edgar KS, Lindstedt HEH, Paulsen KM, et al. Spatial data of Ixodes ricinus instar abundance and nymph pathogen prevalence, Scandinavia, 2016-2017. Scientific Data. 2020:7:238.
Ixodidae	Ixodes	Ixodes ricinus	Genetic	Denmark	56.2849	8.1524	Vegetation			Kjær LJ, Klitgaard K, Soleng A, Edgar KS, Lindstedt HEH, Paulsen KM, et al. Spatial data of Ixodes ricinus instar abundance and nymph pathogen prevalence, Scandinavia, 2016-2017. Scientific Data. 2020:7:238.
Ixodidae	Ixodes	Ixodes ricinus	Genetic	Denmark	56.3032	9.2678	Vegetation			Kjær LJ, Klitgaard K, Soleng A, Edgar KS, Lindstedt HEH, Paulsen KM, et al. Spatial data of Ixodes ricinus instar abundance and nymph pathogen prevalence, Scandinavia, 2016-2017. Scientific Data. 2020:7:238.
Ixodidae	Ixodes	Ixodes ricinus	Genetic	Denmark	56.3826	9.4541	Vegetation			Kjær LJ, Klitgaard K, Soleng A, Edgar KS, Lindstedt HEH, Paulsen KM, et al. Spatial data of Ixodes ricinus instar abundance and nymph pathogen prevalence, Scandinavia, 2016-2017. Scientific Data. 2020:7:238.
Ixodidae	Ixodes	Ixodes ricinus	Genetic	Denmark	56.4284	10.4117	Vegetation			Kjær LJ, Klitgaard K, Soleng A, Edgar KS, Lindstedt HEH, Paulsen KM, et al. Spatial data of Ixodes ricinus instar abundance and nymph pathogen prevalence, Scandinavia, 2016-2017. Scientific Data. 2020:7:238.
Ixodidae	Ixodes	Ixodes ricinus	Genetic	Denmark	56.9019	9.3881	Vegetation			Kjær LJ, Klitgaard K, Soleng A, Edgar KS, Lindstedt HEH, Paulsen KM, et al. Spatial data of Ixodes ricinus instar abundance and nymph pathogen prevalence, Scandinavia, 2016-2017. Scientific Data. 2020:7:238.
Ixodidae	Ixodes	Ixodes ricinus	Genetic	Denmark	56.9097	8.4183	Vegetation			Kjær LJ, Klitgaard K, Soleng A, Edgar KS, Lindstedt HEH, Paulsen KM, et al. Spatial data of Ixodes ricinus instar abundance and nymph pathogen prevalence, Scandinavia, 2016-2017. Scientific Data. 2020:7:238.
Ixodidae	Ixodes	Ixodes ricinus	Genetic	Denmark	57.0922	8.7399	Vegetation			Kjær LJ, Klitgaard K, Soleng A, Edgar KS, Lindstedt HEH, Paulsen KM, et al. Spatial data of Ixodes ricinus instar abundance and nymph pathogen prevalence, Scandinavia, 2016-2017. Scientific Data. 2020:7:238.
Ixodidae	Ixodes	Ixodes ricinus	Genetic	Denmark	57.2042	10.2735	Vegetation			Kjær LJ, Klitgaard K, Soleng A, Edgar KS, Lindstedt HEH, Paulsen KM, et al. Spatial data of Ixodes ricinus instar abundance and nymph pathogen prevalence, Scandinavia, 2016-2017. Scientific Data. 2020:7:238.
Ixodidae	Ixodes	Ixodes ricinus	Genetic	Denmark	57.2105	10.2672	Vegetation			Kjær LJ, Klitgaard K, Soleng A, Edgar KS, Lindstedt HEH, Paulsen KM, et al. Spatial data of Ixodes ricinus instar abundance and nymph pathogen prevalence, Scandinavia, 2016-2017. Scientific Data. 2020:7:238.
Ixodidae	Ixodes	Ixodes ricinus	Genetic	Norway	58.093	7.693	Vegetation			Kjær LJ, Klitgaard K, Soleng A, Edgar KS, Lindstedt HEH, Paulsen KM, et al. Spatial data of Ixodes ricinus instar abundance and nymph pathogen prevalence, Scandinavia, 2016-2017. Scientific Data. 2020:7:238.
Ixodidae	Ixodes	Ixodes ricinus	Genetic	Norway	58.1427	7.7463	Vegetation			Kjær LJ, Klitgaard K, Soleng A, Edgar KS, Lindstedt HEH, Paulsen KM, et al. Spatial data of Ixodes ricinus instar abundance and nymph pathogen prevalence, Scandinavia, 2016-2017. Scientific Data. 2020:7:238.
Ixodidae	Ixodes	Ixodes ricinus	Genetic	Norway	58.1584	7.6114	Vegetation			Kjær LJ, Klitgaard K, Soleng A, Edgar KS, Lindstedt HEH, Paulsen KM, et al. Spatial data of Ixodes ricinus instar abundance and nymph pathogen prevalence, Scandinavia, 2016-2017. Scientific Data. 2020:7:238.
Ixodidae	Ixodes	Ixodes ricinus	Genetic	Norway	58.2284	7.4283	Vegetation			Kjær LJ, Klitgaard K, Soleng A, Edgar KS, Lindstedt HEH, Paulsen KM, et al. Spatial data of Ixodes ricinus instar abundance and nymph pathogen prevalence, Scandinavia, 2016-2017. Scientific Data. 2020:7:238.
Ixodidae	Ixodes	Ixodes ricinus	Genetic	Norway	58.246	6.651	Vegetation			Kjær LJ, Klitgaard K, Soleng A, Edgar KS, Lindstedt HEH, Paulsen KM, et al. Spatial data of Ixodes ricinus instar abundance and nymph pathogen prevalence, Scandinavia, 2016-2017. Scientific Data. 2020:7:238.
Ixodidae	Ixodes	Ixodes ricinus	Genetic	Norway	58.338	6.982	Vegetation			Kjær LJ, Klitgaard K, Soleng A, Edgar KS, Lindstedt HEH, Paulsen KM, et al. Spatial data of Ixodes ricinus instar abundance and nymph pathogen prevalence, Scandinavia, 2016-2017. Scientific Data. 2020:7:238.
Ixodidae	Ixodes	Ixodes ricinus	Genetic	Norway	58.526	6.978	Vegetation			Kjær LJ, Klitgaard K, Soleng A, Edgar KS, Lindstedt HEH, Paulsen KM, et al. Spatial data of Ixodes ricinus instar abundance and nymph pathogen prevalence, Scandinavia, 2016-2017. Scientific Data. 2020:7:238.
Ixodidae	Ixodes	Ixodes ricinus	Genetic	Norway	58.591	8.465	Vegetation			Kjær LJ, Klitgaard K, Soleng A, Edgar KS, Lindstedt HEH, Paulsen KM, et al. Spatial data of Ixodes ricinus instar abundance and nymph pathogen prevalence, Scandinavia, 2016-2017. Scientific Data. 2020:7:238.
Ixodidae	Ixodes	Ixodes ricinus	Genetic	Norway	58.5927	8.4662	Vegetation			Kjær LJ, Klitgaard K, Soleng A, Edgar KS, Lindstedt HEH, Paulsen KM, et al. Spatial data of Ixodes ricinus instar abundance and nymph pathogen prevalence, Scandinavia, 2016-2017. Scientific Data. 2020:7:238.
Ixodidae	Ixodes	Ixodes ricinus	Genetic	Norway	58.605	8.924	Vegetation			Kjær LJ, Klitgaard K, Soleng A, Edgar KS, Lindstedt HEH, Paulsen KM, et al. Spatial data of Ixodes ricinus instar abundance and nymph pathogen prevalence, Scandinavia, 2016-2017. Scientific Data. 2020:7:238.
Ixodidae	Ixodes	Ixodes ricinus	Genetic	Norway	58.645	9.098	Vegetation			Kjær LJ, Klitgaard K, Soleng A, Edgar KS, Lindstedt HEH, Paulsen KM, et al. Spatial data of Ixodes ricinus instar abundance and nymph pathogen prevalence, Scandinavia, 2016-2017. Scientific Data. 2020:7:238.
Ixodidae	Ixodes	Ixodes ricinus	Genetic	Norway	58.659	8.846	Vegetation			Kjær LJ, Klitgaard K, Soleng A, Edgar KS, Lindstedt HEH, Paulsen KM, et al. Spatial data of Ixodes ricinus instar abundance and nymph pathogen prevalence, Scandinavia, 2016-2017. Scientific Data. 2020:7:238.
Ixodidae	Ixodes	Ixodes ricinus	Genetic	Norway	58.955	9.536	Vegetation			Kjær LJ, Klitgaard K, Soleng A, Edgar KS, Lindstedt HEH, Paulsen KM, et al. Spatial data of Ixodes ricinus instar abundance and nymph pathogen prevalence, Scandinavia, 2016-2017. Scientific Data. 2020:7:238.
Ixodidae	Ixodes	Ixodes ricinus	Genetic	Norway	59.0458	10.9625	Vegetation			Kjær LJ, Klitgaard K, Soleng A, Edgar KS, Lindstedt HEH, Paulsen KM, et al. Spatial data of Ixodes ricinus instar abundance and nymph pathogen prevalence, Scandinavia, 2016-2017. Scientific Data. 2020:7:238.
Ixodidae	Ixodes	Ixodes ricinus	Genetic	Norway	59.0542	10.2708	Vegetation			Kjær LJ, Klitgaard K, Soleng A, Edgar KS, Lindstedt HEH, Paulsen KM, et al. Spatial data of Ixodes ricinus instar abundance and nymph pathogen prevalence, Scandinavia, 2016-2017. Scientific Data. 2020:7:238.
Ixodidae	Ixodes	Ixodes ricinus	Genetic	Norway	59.0852	11.0053	Vegetation			Kjær LJ, Klitgaard K, Soleng A, Edgar KS, Lindstedt HEH, Paulsen KM, et al. Spatial data of Ixodes ricinus instar abundance and nymph pathogen prevalence, Scandinavia, 2016-2017. Scientific Data. 2020:7:238.
Ixodidae	Ixodes	Ixodes ricinus	Genetic	Norway	59.0918	10.3074	Vegetation			Kjær LJ, Klitgaard K, Soleng A, Edgar KS, Lindstedt HEH, Paulsen KM, et al. Spatial data of Ixodes ricinus instar abundance and nymph pathogen prevalence, Scandinavia, 2016-2017. Scientific Data. 2020:7:238.
Ixodidae	Ixodes	Ixodes ricinus	Genetic	Norway	59.1458	10.3625	Vegetation			Kjær LJ, Klitgaard K, Soleng A, Edgar KS, Lindstedt HEH, Paulsen KM, et al. Spatial data of Ixodes ricinus instar abundance and nymph pathogen prevalence, Scandinavia, 2016-2017. Scientific Data. 2020:7:238.
Ixodidae	Ixodes	Ixodes ricinus	Genetic	Norway	59.161	10.3948	Vegetation			Kjær LJ, Klitgaard K, Soleng A, Edgar KS, Lindstedt HEH, Paulsen KM, et al. Spatial data of Ixodes ricinus instar abundance and nymph pathogen prevalence, Scandinavia, 2016-2017. Scientific Data. 2020:7:238.
Ixodidae	Ixodes	Ixodes ricinus	Genetic	Norway	59.1875	11.0958	Vegetation			Kjær LJ, Klitgaard K, Soleng A, Edgar KS, Lindstedt HEH, Paulsen KM, et al. Spatial data of Ixodes ricinus instar abundance and nymph pathogen prevalence, Scandinavia, 2016-2017. Scientific Data. 2020:7:238.
Ixodidae	Ixodes	Ixodes ricinus	Genetic	Norway	59.2042	10.3708	Vegetation			Kjær LJ, Klitgaard K, Soleng A, Edgar KS, Lindstedt HEH, Paulsen KM, et al. Spatial data of Ixodes ricinus instar abundance and nymph pathogen prevalence, Scandinavia, 2016-2017. Scientific Data. 2020:7:238.
Ixodidae	Ixodes	Ixodes ricinus	Genetic	Norway	59.2458	10.7625	Vegetation			Kjær LJ, Klitgaard K, Soleng A, Edgar KS, Lindstedt HEH, Paulsen KM, et al. Spatial data of Ixodes ricinus instar abundance and nymph pathogen prevalence, Scandinavia, 2016-2017. Scientific Data. 2020:7:238.
Ixodidae	Ixodes	Ixodes ricinus	Genetic	Norway	59.2497	10.781	Vegetation			Kjær LJ, Klitgaard K, Soleng A, Edgar KS, Lindstedt HEH, Paulsen KM, et al. Spatial data of Ixodes ricinus instar abundance and nymph pathogen prevalence, Scandinavia, 2016-2017. Scientific Data. 2020:7:238.
Ixodidae	Ixodes	Ixodes ricinus	Genetic	Norway	59.288	10.113	Vegetation			Kjær LJ, Klitgaard K, Soleng A, Edgar KS, Lindstedt HEH, Paulsen KM, et al. Spatial data of Ixodes ricinus instar abundance and nymph pathogen prevalence, Scandinavia, 2016-2017. Scientific Data. 2020:7:238.
Ixodidae	Ixodes	Ixodes ricinus	Genetic	Norway	59.325	9.1	Vegetation			Kjær LJ, Klitgaard K, Soleng A, Edgar KS, Lindstedt HEH, Paulsen KM, et al. Spatial data of Ixodes ricinus instar abundance and nymph pathogen prevalence, Scandinavia, 2016-2017. Scientific Data. 2020:7:238.
Ixodidae	Ixodes	Ixodes ricinus	Genetic	Norway	59.3603	11.6456	Vegetation			Kjær LJ, Klitgaard K, Soleng A, Edgar KS, Lindstedt HEH, Paulsen KM, et al. Spatial data of Ixodes ricinus instar abundance and nymph pathogen prevalence, Scandinavia, 2016-2017. Scientific Data. 2020:7:238.
Ixodidae	Ixodes	Ixodes ricinus	Genetic	Norway	59.3792	10.4708	Vegetation			Kjær LJ, Klitgaard K, Soleng A, Edgar KS, Lindstedt HEH, Paulsen KM, et al. Spatial data of Ixodes ricinus instar abundance and nymph pathogen prevalence, Scandinavia, 2016-2017. Scientific Data. 2020:7:238.
Ixodidae	Ixodes	Ixodes ricinus	Genetic	Norway	59.41	9.023	Vegetation			Kjær LJ, Klitgaard K, Soleng A, Edgar KS, Lindstedt HEH, Paulsen KM, et al. Spatial data of Ixodes ricinus instar abundance and nymph pathogen prevalence, Scandinavia, 2016-2017. Scientific Data. 2020:7:238.
Ixodidae	Ixodes	Ixodes ricinus	Genetic	Norway	59.4208	10.6042	Vegetation			Kjær LJ, Klitgaard K, Soleng A, Edgar KS, Lindstedt HEH, Paulsen KM, et al. Spatial data of Ixodes ricinus instar abundance and nymph pathogen prevalence, Scandinavia, 2016-2017. Scientific Data. 2020:7:238.
Ixodidae	Ixodes	Ixodes ricinus	Genetic	Norway	59.4342	10.152	Vegetation			Kjær LJ, Klitgaard K, Soleng A, Edgar KS, Lindstedt HEH, Paulsen KM, et al. Spatial data of Ixodes ricinus instar abundance and nymph pathogen prevalence, Scandinavia, 2016-2017. Scientific Data. 2020:7:238.
Ixodidae	Ixodes	Ixodes ricinus	Genetic	Norway	59.4375	10.4292	Vegetation			Kjær LJ, Klitgaard K, Soleng A, Edgar KS, Lindstedt HEH, Paulsen KM, et al. Spatial data of Ixodes ricinus instar abundance and nymph pathogen prevalence, Scandinavia, 2016-2017. Scientific Data. 2020:7:238.
Ixodidae	Ixodes	Ixodes ricinus	Genetic	Norway	59.4376	10.393	Vegetation			Kjær LJ, Klitgaard K, Soleng A, Edgar KS, Lindstedt HEH, Paulsen KM, et al. Spatial data of Ixodes ricinus instar abundance and nymph pathogen prevalence, Scandinavia, 2016-2017. Scientific Data. 2020:7:238.
Ixodidae	Ixodes	Ixodes ricinus	Genetic	Norway	59.5208	10.2792	Vegetation			Kjær LJ, Klitgaard K, Soleng A, Edgar KS, Lindstedt HEH, Paulsen KM, et al. Spatial data of Ixodes ricinus instar abundance and nymph pathogen prevalence, Scandinavia, 2016-2017. Scientific Data. 2020:7:238.
Ixodidae	Ixodes	Ixodes ricinus	Genetic	Norway	59.5292	10.2708	Vegetation			Kjær LJ, Klitgaard K, Soleng A, Edgar KS, Lindstedt HEH, Paulsen KM, et al. Spatial data of Ixodes ricinus instar abundance and nymph pathogen prevalence, Scandinavia, 2016-2017. Scientific Data. 2020:7:238.
Ixodidae	Ixodes	Ixodes ricinus	Genetic	Norway	59.5321	10.5145	Vegetation			Kjær LJ, Klitgaard K, Soleng A, Edgar KS, Lindstedt HEH, Paulsen KM, et al. Spatial data of Ixodes ricinus instar abundance and nymph pathogen prevalence, Scandinavia, 2016-2017. Scientific Data. 2020:7:238.
Ixodidae	Ixodes	Ixodes ricinus	Genetic	Norway	59.5375	10.2542	Vegetation			Kjær LJ, Klitgaard K, Soleng A, Edgar KS, Lindstedt HEH, Paulsen KM, et al. Spatial data of Ixodes ricinus instar abundance and nymph pathogen prevalence, Scandinavia, 2016-2017. Scientific Data. 2020:7:238.
Ixodidae	Ixodes	Ixodes ricinus	Genetic	Norway	59.5668	10.2653	Vegetation			Kjær LJ, Klitgaard K, Soleng A, Edgar KS, Lindstedt HEH, Paulsen KM, et al. Spatial data of Ixodes ricinus instar abundance and nymph pathogen prevalence, Scandinavia, 2016-2017. Scientific Data. 2020:7:238.
Ixodidae	Ixodes	Ixodes ricinus	Genetic	Norway	59.618	8.965	Vegetation			Kjær LJ, Klitgaard K, Soleng A, Edgar KS, Lindstedt HEH, Paulsen KM, et al. Spatial data of Ixodes ricinus instar abundance and nymph pathogen prevalence, Scandinavia, 2016-2017. Scientific Data. 2020:7:238.
Ixodidae	Ixodes	Ixodes ricinus	Genetic	Norway	59.6292	10.4042	Vegetation			Kjær LJ, Klitgaard K, Soleng A, Edgar KS, Lindstedt HEH, Paulsen KM, et al. Spatial data of Ixodes ricinus instar abundance and nymph pathogen prevalence, Scandinavia, 2016-2017. Scientific Data. 2020:7:238.
Ixodidae	Ixodes	Ixodes ricinus	Genetic	Norway	59.6414	10.975	Vegetation			Kjær LJ, Klitgaard K, Soleng A, Edgar KS, Lindstedt HEH, Paulsen KM, et al. Spatial data of Ixodes ricinus instar abundance and nymph pathogen prevalence, Scandinavia, 2016-2017. Scientific Data. 2020:7:238.
Ixodidae	Ixodes	Ixodes ricinus	Genetic	Norway	59.6639	10.5889	Vegetation			Kjær LJ, Klitgaard K, Soleng A, Edgar KS, Lindstedt HEH, Paulsen KM, et al. Spatial data of Ixodes ricinus instar abundance and nymph pathogen prevalence, Scandinavia, 2016-2017. Scientific Data. 2020:7:238.
Ixodidae	Ixodes	Ixodes ricinus	Genetic	Norway	59.7346	10.7139	Vegetation			Kjær LJ, Klitgaard K, Soleng A, Edgar KS, Lindstedt HEH, Paulsen KM, et al. Spatial data of Ixodes ricinus instar abundance and nymph pathogen prevalence, Scandinavia, 2016-2017. Scientific Data. 2020:7:238.
Ixodidae	Ixodes	Ixodes ricinus	Genetic	Norway	59.7886	11.7654	Vegetation			Kjær LJ, Klitgaard K, Soleng A, Edgar KS, Lindstedt HEH, Paulsen KM, et al. Spatial data of Ixodes ricinus instar abundance and nymph pathogen prevalence, Scandinavia, 2016-2017. Scientific Data. 2020:7:238.
Ixodidae	Ixodes	Ixodes ricinus	Genetic	Norway	59.8696	9.8287	Vegetation			Kjær LJ, Klitgaard K, Soleng A, Edgar KS, Lindstedt HEH, Paulsen KM, et al. Spatial data of Ixodes ricinus instar abundance and nymph pathogen prevalence, Scandinavia, 2016-2017. Scientific Data. 2020:7:238.
Ixodidae	Ixodes	Ixodes ricinus	Genetic	Sweden	55.9685	13.0354	Vegetation			Kjær LJ, Klitgaard K, Soleng A, Edgar KS, Lindstedt HEH, Paulsen KM, et al. Spatial data of Ixodes ricinus instar abundance and nymph pathogen prevalence, Scandinavia, 2016-2017. Scientific Data. 2020:7:238.
Ixodidae	Ixodes	Ixodes ricinus	Genetic	Sweden	56.1342	13.2285	Vegetation			Kjær LJ, Klitgaard K, Soleng A, Edgar KS, Lindstedt HEH, Paulsen KM, et al. Spatial data of Ixodes ricinus instar abundance and nymph pathogen prevalence, Scandinavia, 2016-2017. Scientific Data. 2020:7:238.
Ixodidae	Ixodes	Ixodes ricinus	Genetic	Sweden	56.2261	13.5563	Vegetation			Kjær LJ, Klitgaard K, Soleng A, Edgar KS, Lindstedt HEH, Paulsen KM, et al. Spatial data of Ixodes ricinus instar abundance and nymph pathogen prevalence, Scandinavia, 2016-2017. Scientific Data. 2020:7:238.
Ixodidae	Ixodes	Ixodes ricinus	Genetic	Sweden	56.3671	12.9232	Vegetation			Kjær LJ, Klitgaard K, Soleng A, Edgar KS, Lindstedt HEH, Paulsen KM, et al. Spatial data of Ixodes ricinus instar abundance and nymph pathogen prevalence, Scandinavia, 2016-2017. Scientific Data. 2020:7:238.
Ixodidae	Ixodes	Ixodes ricinus	Genetic	Sweden	56.4342	14.2619	Vegetation			Kjær LJ, Klitgaard K, Soleng A, Edgar KS, Lindstedt HEH, Paulsen KM, et al. Spatial data of Ixodes ricinus instar abundance and nymph pathogen prevalence, Scandinavia, 2016-2017. Scientific Data. 2020:7:238.
Ixodidae	Ixodes	Ixodes ricinus	Genetic	Sweden	56.4483	14.4357	Vegetation			Kjær LJ, Klitgaard K, Soleng A, Edgar KS, Lindstedt HEH, Paulsen KM, et al. Spatial data of Ixodes ricinus instar abundance and nymph pathogen prevalence, Scandinavia, 2016-2017. Scientific Data. 2020:7:238.
Ixodidae	Ixodes	Ixodes ricinus	Genetic	Sweden	56.4541	15.641	Vegetation			Kjær LJ, Klitgaard K, Soleng A, Edgar KS, Lindstedt HEH, Paulsen KM, et al. Spatial data of Ixodes ricinus instar abundance and nymph pathogen prevalence, Scandinavia, 2016-2017. Scientific Data. 2020:7:238.
Ixodidae	Ixodes	Ixodes ricinus	Genetic	Sweden	56.5033	13.88	Vegetation			Kjær LJ, Klitgaard K, Soleng A, Edgar KS, Lindstedt HEH, Paulsen KM, et al. Spatial data of Ixodes ricinus instar abundance and nymph pathogen prevalence, Scandinavia, 2016-2017. Scientific Data. 2020:7:238.
Ixodidae	Ixodes	Ixodes ricinus	Genetic	Sweden	56.5627	13.8745	Vegetation			Kjær LJ, Klitgaard K, Soleng A, Edgar KS, Lindstedt HEH, Paulsen KM, et al. Spatial data of Ixodes ricinus instar abundance and nymph pathogen prevalence, Scandinavia, 2016-2017. Scientific Data. 2020:7:238.
Ixodidae	Ixodes	Ixodes ricinus	Genetic	Sweden	56.6177	14.516	Vegetation			Kjær LJ, Klitgaard K, Soleng A, Edgar KS, Lindstedt HEH, Paulsen KM, et al. Spatial data of Ixodes ricinus instar abundance and nymph pathogen prevalence, Scandinavia, 2016-2017. Scientific Data. 2020:7:238.
Ixodidae	Ixodes	Ixodes ricinus	Genetic	Sweden	56.7154	13.3136	Vegetation			Kjær LJ, Klitgaard K, Soleng A, Edgar KS, Lindstedt HEH, Paulsen KM, et al. Spatial data of Ixodes ricinus instar abundance and nymph pathogen prevalence, Scandinavia, 2016-2017. Scientific Data. 2020:7:238.
Ixodidae	Ixodes	Ixodes ricinus	Genetic	Sweden	56.7206	15.6052	Vegetation			Kjær LJ, Klitgaard K, Soleng A, Edgar KS, Lindstedt HEH, Paulsen KM, et al. Spatial data of Ixodes ricinus instar abundance and nymph pathogen prevalence, Scandinavia, 2016-2017. Scientific Data. 2020:7:238.
Ixodidae	Ixodes	Ixodes ricinus	Genetic	Sweden	56.7431	12.8238	Vegetation			Kjær LJ, Klitgaard K, Soleng A, Edgar KS, Lindstedt HEH, Paulsen KM, et al. Spatial data of Ixodes ricinus instar abundance and nymph pathogen prevalence, Scandinavia, 2016-2017. Scientific Data. 2020:7:238.
Ixodidae	Ixodes	Ixodes ricinus	Genetic	Sweden	56.746	12.863	Vegetation			Kjær LJ, Klitgaard K, Soleng A, Edgar KS, Lindstedt HEH, Paulsen KM, et al. Spatial data of Ixodes ricinus instar abundance and nymph pathogen prevalence, Scandinavia, 2016-2017. Scientific Data. 2020:7:238.
Ixodidae	Ixodes	Ixodes ricinus	Genetic	Sweden	56.7929	14.8302	Vegetation			Kjær LJ, Klitgaard K, Soleng A, Edgar KS, Lindstedt HEH, Paulsen KM, et al. Spatial data of Ixodes ricinus instar abundance and nymph pathogen prevalence, Scandinavia, 2016-2017. Scientific Data. 2020:7:238.
Ixodidae	Ixodes	Ixodes ricinus	Genetic	Sweden	56.8478	14.8678	Vegetation			Kjær LJ, Klitgaard K, Soleng A, Edgar KS, Lindstedt HEH, Paulsen KM, et al. Spatial data of Ixodes ricinus instar abundance and nymph pathogen prevalence, Scandinavia, 2016-2017. Scientific Data. 2020:7:238.
Ixodidae	Ixodes	Ixodes ricinus	Genetic	Sweden	56.9858	13.3479	Vegetation			Kjær LJ, Klitgaard K, Soleng A, Edgar KS, Lindstedt HEH, Paulsen KM, et al. Spatial data of Ixodes ricinus instar abundance and nymph pathogen prevalence, Scandinavia, 2016-2017. Scientific Data. 2020:7:238.
Ixodidae	Ixodes	Ixodes ricinus	Genetic	Sweden	57.0041	14.8781	Vegetation			Kjær LJ, Klitgaard K, Soleng A, Edgar KS, Lindstedt HEH, Paulsen KM, et al. Spatial data of Ixodes ricinus instar abundance and nymph pathogen prevalence, Scandinavia, 2016-2017. Scientific Data. 2020:7:238.
Ixodidae	Ixodes	Ixodes ricinus	Genetic	Sweden	57.0906	14.7685	Vegetation			Kjær LJ, Klitgaard K, Soleng A, Edgar KS, Lindstedt HEH, Paulsen KM, et al. Spatial data of Ixodes ricinus instar abundance and nymph pathogen prevalence, Scandinavia, 2016-2017. Scientific Data. 2020:7:238.
Ixodidae	Ixodes	Ixodes ricinus	Genetic	Sweden	57.2011	14.9889	Vegetation			Kjær LJ, Klitgaard K, Soleng A, Edgar KS, Lindstedt HEH, Paulsen KM, et al. Spatial data of Ixodes ricinus instar abundance and nymph pathogen prevalence, Scandinavia, 2016-2017. Scientific Data. 2020:7:238.
Ixodidae	Ixodes	Ixodes ricinus	Genetic	Sweden	57.207	14.9645	Vegetation			Kjær LJ, Klitgaard K, Soleng A, Edgar KS, Lindstedt HEH, Paulsen KM, et al. Spatial data of Ixodes ricinus instar abundance and nymph pathogen prevalence, Scandinavia, 2016-2017. Scientific Data. 2020:7:238.
Ixodidae	Ixodes	Ixodes ricinus	Genetic	Sweden	57.2348	14.5101	Vegetation			Kjær LJ, Klitgaard K, Soleng A, Edgar KS, Lindstedt HEH, Paulsen KM, et al. Spatial data of Ixodes ricinus instar abundance and nymph pathogen prevalence, Scandinavia, 2016-2017. Scientific Data. 2020:7:238.
Ixodidae	Ixodes	Ixodes ricinus	Genetic	Sweden	57.2961	14.8709	Vegetation			Kjær LJ, Klitgaard K, Soleng A, Edgar KS, Lindstedt HEH, Paulsen KM, et al. Spatial data of Ixodes ricinus instar abundance and nymph pathogen prevalence, Scandinavia, 2016-2017. Scientific Data. 2020:7:238.
Ixodidae	Ixodes	Ixodes ricinus	Genetic	Sweden	57.4214	13.0383	Vegetation			Kjær LJ, Klitgaard K, Soleng A, Edgar KS, Lindstedt HEH, Paulsen KM, et al. Spatial data of Ixodes ricinus instar abundance and nymph pathogen prevalence, Scandinavia, 2016-2017. Scientific Data. 2020:7:238.
Ixodidae	Ixodes	Ixodes ricinus	Genetic	Sweden	57.4321	14.7936	Vegetation			Kjær LJ, Klitgaard K, Soleng A, Edgar KS, Lindstedt HEH, Paulsen KM, et al. Spatial data of Ixodes ricinus instar abundance and nymph pathogen prevalence, Scandinavia, 2016-2017. Scientific Data. 2020:7:238.
Ixodidae	Ixodes	Ixodes ricinus	Genetic	Sweden	57.4624	13.2482	Vegetation			Kjær LJ, Klitgaard K, Soleng A, Edgar KS, Lindstedt HEH, Paulsen KM, et al. Spatial data of Ixodes ricinus instar abundance and nymph pathogen prevalence, Scandinavia, 2016-2017. Scientific Data. 2020:7:238.
Ixodidae	Ixodes	Ixodes ricinus	Genetic	Sweden	57.5036	14.8	Vegetation			Kjær LJ, Klitgaard K, Soleng A, Edgar KS, Lindstedt HEH, Paulsen KM, et al. Spatial data of Ixodes ricinus instar abundance and nymph pathogen prevalence, Scandinavia, 2016-2017. Scientific Data. 2020:7:238.
Ixodidae	Ixodes	Ixodes ricinus	Genetic	Sweden	57.5822	14.9682	Vegetation			Kjær LJ, Klitgaard K, Soleng A, Edgar KS, Lindstedt HEH, Paulsen KM, et al. Spatial data of Ixodes ricinus instar abundance and nymph pathogen prevalence, Scandinavia, 2016-2017. Scientific Data. 2020:7:238.
Ixodidae	Ixodes	Ixodes ricinus	Genetic	Sweden	57.6073	13.1218	Vegetation			Kjær LJ, Klitgaard K, Soleng A, Edgar KS, Lindstedt HEH, Paulsen KM, et al. Spatial data of Ixodes ricinus instar abundance and nymph pathogen prevalence, Scandinavia, 2016-2017. Scientific Data. 2020:7:238.
Ixodidae	Ixodes	Ixodes ricinus	Genetic	Sweden	57.7928	15.8689	Vegetation			Kjær LJ, Klitgaard K, Soleng A, Edgar KS, Lindstedt HEH, Paulsen KM, et al. Spatial data of Ixodes ricinus instar abundance and nymph pathogen prevalence, Scandinavia, 2016-2017. Scientific Data. 2020:7:238.
Ixodidae	Ixodes	Ixodes ricinus	Genetic	Sweden	57.8013	15.1732	Vegetation			Kjær LJ, Klitgaard K, Soleng A, Edgar KS, Lindstedt HEH, Paulsen KM, et al. Spatial data of Ixodes ricinus instar abundance and nymph pathogen prevalence, Scandinavia, 2016-2017. Scientific Data. 2020:7:238.
Ixodidae	Ixodes	Ixodes ricinus	Genetic	Sweden	58.1361	15.9558	Vegetation			Kjær LJ, Klitgaard K, Soleng A, Edgar KS, Lindstedt HEH, Paulsen KM, et al. Spatial data of Ixodes ricinus instar abundance and nymph pathogen prevalence, Scandinavia, 2016-2017. Scientific Data. 2020:7:238.
Ixodidae	Ixodes	Ixodes ricinus	Genetic	Sweden	58.2503	13.2846	Vegetation			Kjær LJ, Klitgaard K, Soleng A, Edgar KS, Lindstedt HEH, Paulsen KM, et al. Spatial data of Ixodes ricinus instar abundance and nymph pathogen prevalence, Scandinavia, 2016-2017. Scientific Data. 2020:7:238.
Ixodidae	Ixodes	Ixodes ricinus	Genetic	Sweden	58.2504	13.2846	Vegetation			Kjær LJ, Klitgaard K, Soleng A, Edgar KS, Lindstedt HEH, Paulsen KM, et al. Spatial data of Ixodes ricinus instar abundance and nymph pathogen prevalence, Scandinavia, 2016-2017. Scientific Data. 2020:7:238.
Ixodidae	Ixodes	Ixodes ricinus	Genetic	Sweden	58.6692	16.4307	Vegetation			Kjær LJ, Klitgaard K, Soleng A, Edgar KS, Lindstedt HEH, Paulsen KM, et al. Spatial data of Ixodes ricinus instar abundance and nymph pathogen prevalence, Scandinavia, 2016-2017. Scientific Data. 2020:7:238.
Ixodidae	Ixodes	Ixodes ricinus	Genetic	Sweden	58.7563	12.0486	Vegetation			Kjær LJ, Klitgaard K, Soleng A, Edgar KS, Lindstedt HEH, Paulsen KM, et al. Spatial data of Ixodes ricinus instar abundance and nymph pathogen prevalence, Scandinavia, 2016-2017. Scientific Data. 2020:7:238.
Ixodidae	Ixodes	Ixodes ricinus	Genetic	Sweden	58.9879	11.1459	Vegetation			Kjær LJ, Klitgaard K, Soleng A, Edgar KS, Lindstedt HEH, Paulsen KM, et al. Spatial data of Ixodes ricinus instar abundance and nymph pathogen prevalence, Scandinavia, 2016-2017. Scientific Data. 2020:7:238.
Ixodidae	Ixodes	Ixodes ricinus	Genetic	Sweden	59	11.9745	Vegetation			Kjær LJ, Klitgaard K, Soleng A, Edgar KS, Lindstedt HEH, Paulsen KM, et al. Spatial data of Ixodes ricinus instar abundance and nymph pathogen prevalence, Scandinavia, 2016-2017. Scientific Data. 2020:7:238.
Ixodidae	Ixodes	Ixodes ricinus	Genetic	Sweden	59.0024	16.1531	Vegetation			Kjær LJ, Klitgaard K, Soleng A, Edgar KS, Lindstedt HEH, Paulsen KM, et al. Spatial data of Ixodes ricinus instar abundance and nymph pathogen prevalence, Scandinavia, 2016-2017. Scientific Data. 2020:7:238.
Ixodidae	Ixodes	Ixodes ricinus	Genetic	Sweden	59.0107	15.9357	Vegetation			Kjær LJ, Klitgaard K, Soleng A, Edgar KS, Lindstedt HEH, Paulsen KM, et al. Spatial data of Ixodes ricinus instar abundance and nymph pathogen prevalence, Scandinavia, 2016-2017. Scientific Data. 2020:7:238.
Ixodidae	Ixodes	Ixodes ricinus	Genetic	Sweden	59.0118	15.013	Vegetation			Kjær LJ, Klitgaard K, Soleng A, Edgar KS, Lindstedt HEH, Paulsen KM, et al. Spatial data of Ixodes ricinus instar abundance and nymph pathogen prevalence, Scandinavia, 2016-2017. Scientific Data. 2020:7:238.
Ixodidae	Ixodes	Ixodes ricinus	Genetic	Sweden	59.0391	16.4766	Vegetation			Kjær LJ, Klitgaard K, Soleng A, Edgar KS, Lindstedt HEH, Paulsen KM, et al. Spatial data of Ixodes ricinus instar abundance and nymph pathogen prevalence, Scandinavia, 2016-2017. Scientific Data. 2020:7:238.
Ixodidae	Ixodes	Ixodes ricinus	Genetic	Sweden	59.1126	12.1376	Vegetation			Kjær LJ, Klitgaard K, Soleng A, Edgar KS, Lindstedt HEH, Paulsen KM, et al. Spatial data of Ixodes ricinus instar abundance and nymph pathogen prevalence, Scandinavia, 2016-2017. Scientific Data. 2020:7:238.
Ixodidae	Ixodes	Ixodes ricinus	Genetic	Sweden	59.1192	12.1295	Vegetation			Kjær LJ, Klitgaard K, Soleng A, Edgar KS, Lindstedt HEH, Paulsen KM, et al. Spatial data of Ixodes ricinus instar abundance and nymph pathogen prevalence, Scandinavia, 2016-2017. Scientific Data. 2020:7:238.
Ixodidae	Ixodes	Ixodes ricinus	Genetic	Sweden	59.1379	11.9	Vegetation			Kjær LJ, Klitgaard K, Soleng A, Edgar KS, Lindstedt HEH, Paulsen KM, et al. Spatial data of Ixodes ricinus instar abundance and nymph pathogen prevalence, Scandinavia, 2016-2017. Scientific Data. 2020:7:238.
Ixodidae	Ixodes	Ixodes ricinus	Genetic	Sweden	59.2489	12.2598	Vegetation			Kjær LJ, Klitgaard K, Soleng A, Edgar KS, Lindstedt HEH, Paulsen KM, et al. Spatial data of Ixodes ricinus instar abundance and nymph pathogen prevalence, Scandinavia, 2016-2017. Scientific Data. 2020:7:238.
Ixodidae	Ixodes	Ixodes ricinus	Genetic	Sweden	59.4167	18.1672	Vegetation			Kjær LJ, Klitgaard K, Soleng A, Edgar KS, Lindstedt HEH, Paulsen KM, et al. Spatial data of Ixodes ricinus instar abundance and nymph pathogen prevalence, Scandinavia, 2016-2017. Scientific Data. 2020:7:238.
Ixodidae	Ixodes	Ixodes ricinus	Genetic	Sweden	59.4195	14.6731	Vegetation			Kjær LJ, Klitgaard K, Soleng A, Edgar KS, Lindstedt HEH, Paulsen KM, et al. Spatial data of Ixodes ricinus instar abundance and nymph pathogen prevalence, Scandinavia, 2016-2017. Scientific Data. 2020:7:238.
Ixodidae	Ixodes	Ixodes ricinus	Genetic	Sweden	59.5123	12.3658	Vegetation			Kjær LJ, Klitgaard K, Soleng A, Edgar KS, Lindstedt HEH, Paulsen KM, et al. Spatial data of Ixodes ricinus instar abundance and nymph pathogen prevalence, Scandinavia, 2016-2017. Scientific Data. 2020:7:238.
Ixodidae	Ixodes	Ixodes ricinus	Genetic	Sweden	59.7275	15.454	Vegetation			Kjær LJ, Klitgaard K, Soleng A, Edgar KS, Lindstedt HEH, Paulsen KM, et al. Spatial data of Ixodes ricinus instar abundance and nymph pathogen prevalence, Scandinavia, 2016-2017. Scientific Data. 2020:7:238.
Ixodidae	Ixodes	Ixodes ricinus	Genetic	Sweden	59.8344	16.1323	Vegetation			Kjær LJ, Klitgaard K, Soleng A, Edgar KS, Lindstedt HEH, Paulsen KM, et al. Spatial data of Ixodes ricinus instar abundance and nymph pathogen prevalence, Scandinavia, 2016-2017. Scientific Data. 2020:7:238.
Ixodidae	Ixodes	Ixodes ricinus	Genetic	Sweden	59.9167	18.4831	Vegetation			Kjær LJ, Klitgaard K, Soleng A, Edgar KS, Lindstedt HEH, Paulsen KM, et al. Spatial data of Ixodes ricinus instar abundance and nymph pathogen prevalence, Scandinavia, 2016-2017. Scientific Data. 2020:7:238.
Ixodidae	Ixodes	Ixodes ricinus	Genetic	Sweden	59.9517	18.6051	Vegetation			Kjær LJ, Klitgaard K, Soleng A, Edgar KS, Lindstedt HEH, Paulsen KM, et al. Spatial data of Ixodes ricinus instar abundance and nymph pathogen prevalence, Scandinavia, 2016-2017. Scientific Data. 2020:7:238.
Ixodidae	Ixodes	Ixodes ricinus	Genetic	Sweden	60.0072	16.399	Vegetation			Kjær LJ, Klitgaard K, Soleng A, Edgar KS, Lindstedt HEH, Paulsen KM, et al. Spatial data of Ixodes ricinus instar abundance and nymph pathogen prevalence, Scandinavia, 2016-2017. Scientific Data. 2020:7:238.
Ixodidae	Ixodes	Ixodes ricinus	Genetic	Sweden	60.0461	18.6958	Vegetation			Kjær LJ, Klitgaard K, Soleng A, Edgar KS, Lindstedt HEH, Paulsen KM, et al. Spatial data of Ixodes ricinus instar abundance and nymph pathogen prevalence, Scandinavia, 2016-2017. Scientific Data. 2020:7:238.
Ixodidae	Ixodes	Ixodes ricinus	Genetic	Sweden	60.129	16.1594	Vegetation			Kjær LJ, Klitgaard K, Soleng A, Edgar KS, Lindstedt HEH, Paulsen KM, et al. Spatial data of Ixodes ricinus instar abundance and nymph pathogen prevalence, Scandinavia, 2016-2017. Scientific Data. 2020:7:238.
Ixodidae	Ixodes	Ixodes ricinus	Genetic	Sweden	60.1622	18.0686	Vegetation			Kjær LJ, Klitgaard K, Soleng A, Edgar KS, Lindstedt HEH, Paulsen KM, et al. Spatial data of Ixodes ricinus instar abundance and nymph pathogen prevalence, Scandinavia, 2016-2017. Scientific Data. 2020:7:238.
Ixodidae	Ixodes	Ixodes ricinus	Genetic	Sweden	60.1669	17.8436	Vegetation			Kjær LJ, Klitgaard K, Soleng A, Edgar KS, Lindstedt HEH, Paulsen KM, et al. Spatial data of Ixodes ricinus instar abundance and nymph pathogen prevalence, Scandinavia, 2016-2017. Scientific Data. 2020:7:238.
Ixodidae	Ixodes	Ixodes ricinus	Genetic	Sweden	60.1714	17.9333	Vegetation			Kjær LJ, Klitgaard K, Soleng A, Edgar KS, Lindstedt HEH, Paulsen KM, et al. Spatial data of Ixodes ricinus instar abundance and nymph pathogen prevalence, Scandinavia, 2016-2017. Scientific Data. 2020:7:238.
Ixodidae	Ixodes	Ixodes ricinus	Genetic	Sweden	60.5462	17.5116	Vegetation			Kjær LJ, Klitgaard K, Soleng A, Edgar KS, Lindstedt HEH, Paulsen KM, et al. Spatial data of Ixodes ricinus instar abundance and nymph pathogen prevalence, Scandinavia, 2016-2017. Scientific Data. 2020:7:238.
Ixodidae	Ixodes	Ixodes ricinus	Genetic	Sweden	60.6253	17.6041	Vegetation			Kjær LJ, Klitgaard K, Soleng A, Edgar KS, Lindstedt HEH, Paulsen KM, et al. Spatial data of Ixodes ricinus instar abundance and nymph pathogen prevalence, Scandinavia, 2016-2017. Scientific Data. 2020:7:238.
Ixodidae	Ixodes	Ixodes ricinus	Genetic	Sweden	60.8668	16.8149	Vegetation			Kjær LJ, Klitgaard K, Soleng A, Edgar KS, Lindstedt HEH, Paulsen KM, et al. Spatial data of Ixodes ricinus instar abundance and nymph pathogen prevalence, Scandinavia, 2016-2017. Scientific Data. 2020:7:238.
Ixodidae	Ixodes	Ixodes ricinus	Genetic	Sweden	60.8833	16.807	Vegetation			Kjær LJ, Klitgaard K, Soleng A, Edgar KS, Lindstedt HEH, Paulsen KM, et al. Spatial data of Ixodes ricinus instar abundance and nymph pathogen prevalence, Scandinavia, 2016-2017. Scientific Data. 2020:7:238.
Ixodidae	Ixodes	Ixodes ricinus	Genetic	Sweden	61.1019	16.712	Vegetation			Kjær LJ, Klitgaard K, Soleng A, Edgar KS, Lindstedt HEH, Paulsen KM, et al. Spatial data of Ixodes ricinus instar abundance and nymph pathogen prevalence, Scandinavia, 2016-2017. Scientific Data. 2020:7:238.
Ixodidae	Ixodes	Ixodes ricinus	Morphological	Denmark	56.0279	12.3364	Vegetation			Klitgaard K, Kjær LJ, Isbrand A, Hansen MF, Bødker R. Multiple infections in questing nymphs and adult female Ixodes ricinus ticks collected in a recreational forest in Denmark. Ticks Tick Borne Dis. 2019;10:1060-1065.
Ixodidae	Ixodes	Ixodes ricinus	Morphological	Germany	52.2961	13.5646	Vegetation			Kohn M, Krücken J, McKay-Demeler J, Pachnicke S, Krieger K, von Samson-Himmelstjerna G. Dermacentor reticulatus in Berlin/Brandenburg (Germany): activity patterns and associated pathogens. Ticks Tick Borne Dis. 2019;10:191-206.
Ixodidae	Ixodes	Ixodes ricinus	Morphological	Germany	52.3509	13.1935	Vegetation			Kohn M, Krücken J, McKay-Demeler J, Pachnicke S, Krieger K, von Samson-Himmelstjerna G. Dermacentor reticulatus in Berlin/Brandenburg (Germany): activity patterns and associated pathogens. Ticks Tick Borne Dis. 2019;10:191-206.
Ixodidae	Ixodes	Ixodes ricinus	Morphological	Germany	52.4781	13.1353	Vegetation			Kohn M, Krücken J, McKay-Demeler J, Pachnicke S, Krieger K, von Samson-Himmelstjerna G. Dermacentor reticulatus in Berlin/Brandenburg (Germany): activity patterns and associated pathogens. Ticks Tick Borne Dis. 2019;10:191-206.
Ixodidae	Ixodes	Ixodes ricinus	Morphological	Germany	52.5786	13.557	Vegetation			Kohn M, Krücken J, McKay-Demeler J, Pachnicke S, Krieger K, von Samson-Himmelstjerna G. Dermacentor reticulatus in Berlin/Brandenburg (Germany): activity patterns and associated pathogens. Ticks Tick Borne Dis. 2019;10:191-206.
Ixodidae	Ixodes	Ixodes ricinus	Morphological	Poland	52.1161	21.0572	Vegetation			Kowalec M, Szewczyk T, Welc-Falęciak R, Siński E, Karbowiak G, Bajer A. Ticks and the city-are there any differences between city parks and natural forests in terms of tick abundance and prevalence of spirochaetes? Parasites Vectors. 2017;10:537.
Ixodidae	Ixodes	Ixodes ricinus	Morphological	Poland	52.2147	21.0328	Vegetation			Kowalec M, Szewczyk T, Welc-Falęciak R, Siński E, Karbowiak G, Bajer A. Ticks and the city-are there any differences between city parks and natural forests in terms of tick abundance and prevalence of spirochaetes? Parasites Vectors. 2017;10:537.
Ixodidae	Ixodes	Ixodes ricinus	Morphological	Poland	52.2922	20.96	Vegetation			Kowalec M, Szewczyk T, Welc-Falęciak R, Siński E, Karbowiak G, Bajer A. Ticks and the city-are there any differences between city parks and natural forests in terms of tick abundance and prevalence of spirochaetes? Parasites Vectors. 2017;10:537.
Ixodidae	Ixodes	Ixodes ricinus	Morphological	Poland	52.6611	23.7684	Vegetation			Kowalec M, Szewczyk T, Welc-Falęciak R, Siński E, Karbowiak G, Bajer A. Ticks and the city-are there any differences between city parks and natural forests in terms of tick abundance and prevalence of spirochaetes? Parasites Vectors. 2017;10:537.
Ixodidae	Ixodes	Ixodes ricinus	Morphological	Poland	52.7068	23.8452	Vegetation			Kowalec M, Szewczyk T, Welc-Falęciak R, Siński E, Karbowiak G, Bajer A. Ticks and the city-are there any differences between city parks and natural forests in terms of tick abundance and prevalence of spirochaetes? Parasites Vectors. 2017;10:537.
Ixodidae	Ixodes	Ixodes ricinus	Morphological	Poland	52.7281	23.7886	Vegetation			Kowalec M, Szewczyk T, Welc-Falęciak R, Siński E, Karbowiak G, Bajer A. Ticks and the city-are there any differences between city parks and natural forests in terms of tick abundance and prevalence of spirochaetes? Parasites Vectors. 2017;10:537.
Ixodidae	Dermacentor	Dermacentor reticulatus	Morphological	Poland	53.5377	20.8207	Vegetation			Kubiak K, Sielawa H, Dziekońska-Rynko J, Kubiak D, Rydzewska M, Dzika E. Dermacentor reticulatus ticks (Acari: Ixodidae) distribution in north-eastern Poland: An endemic area of tick-borne diseases. Exp. Appl. Acarol. 2018;75:289-298.
Ixodidae	Dermacentor	Dermacentor reticulatus	Morphological	Poland	53.6174	20.7215	Vegetation			Kubiak K, Sielawa H, Dziekońska-Rynko J, Kubiak D, Rydzewska M, Dzika E. Dermacentor reticulatus ticks (Acari: Ixodidae) distribution in north-eastern Poland: An endemic area of tick-borne diseases. Exp. Appl. Acarol. 2018;75:289-298.
Ixodidae	Dermacentor	Dermacentor reticulatus	Morphological	Poland	53.6255	20.831	Vegetation			Kubiak K, Sielawa H, Dziekońska-Rynko J, Kubiak D, Rydzewska M, Dzika E. Dermacentor reticulatus ticks (Acari: Ixodidae) distribution in north-eastern Poland: An endemic area of tick-borne diseases. Exp. Appl. Acarol. 2018;75:289-298.
Ixodidae	Dermacentor	Dermacentor reticulatus	Morphological	Poland	53.6711	21.5381	Vegetation			Kubiak K, Sielawa H, Dziekońska-Rynko J, Kubiak D, Rydzewska M, Dzika E. Dermacentor reticulatus ticks (Acari: Ixodidae) distribution in north-eastern Poland: An endemic area of tick-borne diseases. Exp. Appl. Acarol. 2018;75:289-298.
Ixodidae	Dermacentor	Dermacentor reticulatus	Morphological	Poland	53.7025	21.4393	Vegetation			Kubiak K, Sielawa H, Dziekońska-Rynko J, Kubiak D, Rydzewska M, Dzika E. Dermacentor reticulatus ticks (Acari: Ixodidae) distribution in north-eastern Poland: An endemic area of tick-borne diseases. Exp. Appl. Acarol. 2018;75:289-298.
Ixodidae	Dermacentor	Dermacentor reticulatus	Morphological	Poland	53.7317	20.4974	Vegetation			Kubiak K, Sielawa H, Dziekońska-Rynko J, Kubiak D, Rydzewska M, Dzika E. Dermacentor reticulatus ticks (Acari: Ixodidae) distribution in north-eastern Poland: An endemic area of tick-borne diseases. Exp. Appl. Acarol. 2018;75:289-298.
Ixodidae	Dermacentor	Dermacentor reticulatus	Morphological	Poland	53.7464	20.4597	Vegetation			Kubiak K, Sielawa H, Dziekońska-Rynko J, Kubiak D, Rydzewska M, Dzika E. Dermacentor reticulatus ticks (Acari: Ixodidae) distribution in north-eastern Poland: An endemic area of tick-borne diseases. Exp. Appl. Acarol. 2018;75:289-298.
Ixodidae	Dermacentor	Dermacentor reticulatus	Morphological	Poland	53.7609	20.5184	Vegetation			Kubiak K, Sielawa H, Dziekońska-Rynko J, Kubiak D, Rydzewska M, Dzika E. Dermacentor reticulatus ticks (Acari: Ixodidae) distribution in north-eastern Poland: An endemic area of tick-borne diseases. Exp. Appl. Acarol. 2018;75:289-298.
Ixodidae	Dermacentor	Dermacentor reticulatus	Morphological	Poland	53.7733	20.4403	Vegetation			Kubiak K, Sielawa H, Dziekońska-Rynko J, Kubiak D, Rydzewska M, Dzika E. Dermacentor reticulatus ticks (Acari: Ixodidae) distribution in north-eastern Poland: An endemic area of tick-borne diseases. Exp. Appl. Acarol. 2018;75:289-298.
Ixodidae	Dermacentor	Dermacentor reticulatus	Morphological	Poland	53.7767	20.4496	Vegetation			Kubiak K, Sielawa H, Dziekońska-Rynko J, Kubiak D, Rydzewska M, Dzika E. Dermacentor reticulatus ticks (Acari: Ixodidae) distribution in north-eastern Poland: An endemic area of tick-borne diseases. Exp. Appl. Acarol. 2018;75:289-298.
Ixodidae	Dermacentor	Dermacentor reticulatus	Morphological	Poland	53.7978	20.4764	Vegetation			Kubiak K, Sielawa H, Dziekońska-Rynko J, Kubiak D, Rydzewska M, Dzika E. Dermacentor reticulatus ticks (Acari: Ixodidae) distribution in north-eastern Poland: An endemic area of tick-borne diseases. Exp. Appl. Acarol. 2018;75:289-298.
Ixodidae	Dermacentor	Dermacentor reticulatus	Morphological	Poland	53.8005	21.3259	Vegetation			Kubiak K, Sielawa H, Dziekońska-Rynko J, Kubiak D, Rydzewska M, Dzika E. Dermacentor reticulatus ticks (Acari: Ixodidae) distribution in north-eastern Poland: An endemic area of tick-borne diseases. Exp. Appl. Acarol. 2018;75:289-298.
Ixodidae	Dermacentor	Dermacentor reticulatus	Morphological	Poland	53.8067	21.3238	Vegetation			Kubiak K, Sielawa H, Dziekońska-Rynko J, Kubiak D, Rydzewska M, Dzika E. Dermacentor reticulatus ticks (Acari: Ixodidae) distribution in north-eastern Poland: An endemic area of tick-borne diseases. Exp. Appl. Acarol. 2018;75:289-298.
Ixodidae	Hyalomma	Hyalomma aegyptium	Unknown	Morocco	31.8167	-7.9875	Host	Testudines	Testudo graeca	Laghzaoui EM, Kasrati A, Abbad A, Leach D, Spooner-Hart R, El Mouden EH. Acaricidal properties of essential oils from Moroccan plants against immature ticks of Hyalomma aegyptium (Linnaeus, 1758); an external parasite of the spur-thighed tortoise (Testudo graeca). Int. J. Acarology. 2018;44:315-321.
Ixodidae	Hyalomma	Hyalomma marginatum	Genetic	Czech Republic	49.7189	13.3937	Host	Perissodactyla	Equus caballus	Lesiczka PM, Daněk O, Modrý D, Hrazdilová K, Votýpka J, Zurek L. A new report of adult Hyalomma marginatum and Hyalomma rufipes in the Czech Republic. Ticks Tick Borne Dis. 2021;13:101894.
Ixodidae	Hyalomma	Hyalomma marginatum	Genetic	Czech Republic	50.5646	14.9709	Host	Perissodactyla	Equus caballus	Lesiczka PM, Daněk O, Modrý D, Hrazdilová K, Votýpka J, Zurek L. A new report of adult Hyalomma marginatum and Hyalomma rufipes in the Czech Republic. Ticks Tick Borne Dis. 2021;13:101894.
Ixodidae	Hyalomma	Hyalomma marginatum	Genetic	Czech Republic	50.6627	14.6734	Host	Perissodactyla	Equus caballus	Lesiczka PM, Daněk O, Modrý D, Hrazdilová K, Votýpka J, Zurek L. A new report of adult Hyalomma marginatum and Hyalomma rufipes in the Czech Republic. Ticks Tick Borne Dis. 2021;13:101894.
Ixodidae	Hyalomma	Hyalomma marginatum	Genetic	Czech Republic	50.7514	14.3315	Host	Perissodactyla	Equus caballus	Lesiczka PM, Daněk O, Modrý D, Hrazdilová K, Votýpka J, Zurek L. A new report of adult Hyalomma marginatum and Hyalomma rufipes in the Czech Republic. Ticks Tick Borne Dis. 2021;13:101894.
Ixodidae	Hyalomma	Hyalomma marginatum	Genetic	Czech Republic	48.8588	16.0436	Household			Lesiczka PM, Daněk O, Modrý D, Hrazdilová K, Votýpka J, Zurek L. A new report of adult Hyalomma marginatum and Hyalomma rufipes in the Czech Republic. Ticks Tick Borne Dis. 2021;13:101894.
Ixodidae	Hyalomma	Hyalomma rufipes	Genetic	Czech Republic	49.1788	17.5862	Host	Perissodactyla	Equus caballus	Lesiczka PM, Daněk O, Modrý D, Hrazdilová K, Votýpka J, Zurek L. A new report of adult Hyalomma marginatum and Hyalomma rufipes in the Czech Republic. Ticks Tick Borne Dis. 2021;13:101894.
Ixodidae	Hyalomma	Hyalomma rufipes	Genetic	Czech Republic	49.7436	13.5728	Host	Perissodactyla	Equus caballus	Lesiczka PM, Daněk O, Modrý D, Hrazdilová K, Votýpka J, Zurek L. A new report of adult Hyalomma marginatum and Hyalomma rufipes in the Czech Republic. Ticks Tick Borne Dis. 2021;13:101894.
Ixodidae	Hyalomma	Hyalomma rufipes	Genetic	Czech Republic	50.5322	14.4264	Host	Perissodactyla	Equus caballus	Lesiczka PM, Daněk O, Modrý D, Hrazdilová K, Votýpka J, Zurek L. A new report of adult Hyalomma marginatum and Hyalomma rufipes in the Czech Republic. Ticks Tick Borne Dis. 2021;13:101894.
Ixodidae	Hyalomma	Hyalomma rufipes	Genetic	Czech Republic	50.4647	15.1367	Host	Passeriformes	Luscinia megarhynchos	Lesiczka PM, Daněk O, Modrý D, Hrazdilová K, Votýpka J, Zurek L. A new report of adult Hyalomma marginatum and Hyalomma rufipes in the Czech Republic. Ticks Tick Borne Dis. 2021;13:101894.
Ixodidae	Ixodes	Ixodes ricinus	Morphological	Serbia	42.71	22.342	Vegetation			Li K, Stanojević M, Stamenković G, Ilić B, Paunović M, Lu M, et al. Insight into diversity of bacteria belonging to the order Rickettsiales in 9 arthropods species collected in Serbia. Sci Rep. 2019;9:18680.
Ixodidae	Ixodes	Ixodes ricinus	Morphological	Serbia	42.71	22.342	Vegetation			Li K, Stanojević M, Stamenković G, Ilić B, Paunović M, Lu M, et al. Insight into diversity of bacteria belonging to the order Rickettsiales in 9 arthropods species collected in Serbia. Sci Rep. 2019;9:18680.
Ixodidae	Ixodes	Ixodes ricinus	Morphological	Serbia	42.71	22.342	Vegetation			Li K, Stanojević M, Stamenković G, Ilić B, Paunović M, Lu M, et al. Insight into diversity of bacteria belonging to the order Rickettsiales in 9 arthropods species collected in Serbia. Sci Rep. 2019;9:18680.
Ixodidae	Ixodes	Ixodes ricinus	Morphological	Serbia	42.924	22.169	Vegetation			Li K, Stanojević M, Stamenković G, Ilić B, Paunović M, Lu M, et al. Insight into diversity of bacteria belonging to the order Rickettsiales in 9 arthropods species collected in Serbia. Sci Rep. 2019;9:18680.
Ixodidae	Ixodes	Ixodes ricinus	Morphological	Serbia	44.764	20.431	Vegetation			Li K, Stanojević M, Stamenković G, Ilić B, Paunović M, Lu M, et al. Insight into diversity of bacteria belonging to the order Rickettsiales in 9 arthropods species collected in Serbia. Sci Rep. 2019;9:18680.
Ixodidae	Ixodes	Ixodes ricinus	Morphological	Serbia	44.766	20.418	Vegetation			Li K, Stanojević M, Stamenković G, Ilić B, Paunović M, Lu M, et al. Insight into diversity of bacteria belonging to the order Rickettsiales in 9 arthropods species collected in Serbia. Sci Rep. 2019;9:18680.
Ixodidae	Ixodes	Ixodes ricinus	Morphological	Serbia	44.778	20.404	Vegetation			Li K, Stanojević M, Stamenković G, Ilić B, Paunović M, Lu M, et al. Insight into diversity of bacteria belonging to the order Rickettsiales in 9 arthropods species collected in Serbia. Sci Rep. 2019;9:18680.
Ixodidae	Ixodes	Ixodes ricinus	Morphological	Serbia	45.455	19.22	Vegetation			Li K, Stanojević M, Stamenković G, Ilić B, Paunović M, Lu M, et al. Insight into diversity of bacteria belonging to the order Rickettsiales in 9 arthropods species collected in Serbia. Sci Rep. 2019;9:18680.
Ixodidae	Ixodes	Ixodes ricinus	Morphological	Slovakia	48.17	17.07	Vegetation			Luu L, Bown KJ, Palomar AM, Kazimírová M, Bell-Sakyi L. Isolation and partial characterisation of a novel Trypanosoma from the tick Ixodes ricinus. Ticks Tick Borne Dis. 2020;11:101501.
Ixodidae	Ixodes	Ixodes ricinus	Unknown	France	48.1218	1.77048	Vegetation			Marchant A, Le Coupanec A, Joly C, Perthame E, Sertour N, Garnier M, et al. Infection of Ixodes ricinus by Borrelia burgdorferi sensu lato in peri-urban forests of France. PloS One. 2017;12:0183543.
Ixodidae	Ixodes	Ixodes ricinus	Unknown	France	48.6266	1.84354	Vegetation			Marchant A, Le Coupanec A, Joly C, Perthame E, Sertour N, Garnier M, et al. Infection of Ixodes ricinus by Borrelia burgdorferi sensu lato in peri-urban forests of France. PloS One. 2017;12:0183543.
Ixodidae	Ixodes	Ixodes ricinus	Unknown	France	48.6407	1.88758	Vegetation			Marchant A, Le Coupanec A, Joly C, Perthame E, Sertour N, Garnier M, et al. Infection of Ixodes ricinus by Borrelia burgdorferi sensu lato in peri-urban forests of France. PloS One. 2017;12:0183543.
Ixodidae	Ixodes	Ixodes ricinus	Unknown	France	48.6471	2.49098	Vegetation			Marchant A, Le Coupanec A, Joly C, Perthame E, Sertour N, Garnier M, et al. Infection of Ixodes ricinus by Borrelia burgdorferi sensu lato in peri-urban forests of France. PloS One. 2017;12:0183543.
Ixodidae	Ixodes	Ixodes ricinus	Unknown	France	48.6578	2.5359	Vegetation			Marchant A, Le Coupanec A, Joly C, Perthame E, Sertour N, Garnier M, et al. Infection of Ixodes ricinus by Borrelia burgdorferi sensu lato in peri-urban forests of France. PloS One. 2017;12:0183543.
Ixodidae	Ixodes	Ixodes ricinus	Unknown	France	48.6599	2.52816	Vegetation			Marchant A, Le Coupanec A, Joly C, Perthame E, Sertour N, Garnier M, et al. Infection of Ixodes ricinus by Borrelia burgdorferi sensu lato in peri-urban forests of France. PloS One. 2017;12:0183543.
Ixodidae	Ixodes	Ixodes ricinus	Unknown	France	48.6622	2.45597	Vegetation			Marchant A, Le Coupanec A, Joly C, Perthame E, Sertour N, Garnier M, et al. Infection of Ixodes ricinus by Borrelia burgdorferi sensu lato in peri-urban forests of France. PloS One. 2017;12:0183543.
Ixodidae	Ixodes	Ixodes ricinus	Unknown	France	48.663	2.44544	Vegetation			Marchant A, Le Coupanec A, Joly C, Perthame E, Sertour N, Garnier M, et al. Infection of Ixodes ricinus by Borrelia burgdorferi sensu lato in peri-urban forests of France. PloS One. 2017;12:0183543.
Ixodidae	Ixodes	Ixodes ricinus	Unknown	France	48.6748	1.71838	Vegetation			Marchant A, Le Coupanec A, Joly C, Perthame E, Sertour N, Garnier M, et al. Infection of Ixodes ricinus by Borrelia burgdorferi sensu lato in peri-urban forests of France. PloS One. 2017;12:0183543.
Ixodidae	Ixodes	Ixodes ricinus	Unknown	France	48.6751	1.71887	Vegetation			Marchant A, Le Coupanec A, Joly C, Perthame E, Sertour N, Garnier M, et al. Infection of Ixodes ricinus by Borrelia burgdorferi sensu lato in peri-urban forests of France. PloS One. 2017;12:0183543.
Ixodidae	Ixodes	Ixodes ricinus	Unknown	France	48.6752	2.43127	Vegetation			Marchant A, Le Coupanec A, Joly C, Perthame E, Sertour N, Garnier M, et al. Infection of Ixodes ricinus by Borrelia burgdorferi sensu lato in peri-urban forests of France. PloS One. 2017;12:0183543.
Ixodidae	Ixodes	Ixodes ricinus	Unknown	France	48.677	2.4788	Vegetation			Marchant A, Le Coupanec A, Joly C, Perthame E, Sertour N, Garnier M, et al. Infection of Ixodes ricinus by Borrelia burgdorferi sensu lato in peri-urban forests of France. PloS One. 2017;12:0183543.
Ixodidae	Ixodes	Ixodes ricinus	Unknown	France	48.7318	1.81007	Vegetation			Marchant A, Le Coupanec A, Joly C, Perthame E, Sertour N, Garnier M, et al. Infection of Ixodes ricinus by Borrelia burgdorferi sensu lato in peri-urban forests of France. PloS One. 2017;12:0183543.
Ixodidae	Ixodes	Ixodes ricinus	Unknown	France	48.7519	1.79735	Vegetation			Marchant A, Le Coupanec A, Joly C, Perthame E, Sertour N, Garnier M, et al. Infection of Ixodes ricinus by Borrelia burgdorferi sensu lato in peri-urban forests of France. PloS One. 2017;12:0183543.
Ixodidae	Ixodes	Ixodes ricinus	Unknown	France	48.9134	1.71717	Vegetation			Marchant A, Le Coupanec A, Joly C, Perthame E, Sertour N, Garnier M, et al. Infection of Ixodes ricinus by Borrelia burgdorferi sensu lato in peri-urban forests of France. PloS One. 2017;12:0183543.
Ixodidae	Ixodes	Ixodes lividus	Morphological	Lithuania	54.8805	23.7333	Host	Passeriformes	Riparia riparia	Matulaitytė V, Radzijevskaja J, Paulauskas A. First records of Ixodes lividus from sand martin (Riparia riparia) nests in Lithuania. J. Vector Ecol. 2017;42:264-270.
Ixodidae	Ixodes	Ixodes lividus	Morphological	Lithuania	55.018	23.9506	Host	Passeriformes	Riparia riparia	Matulaitytė V, Radzijevskaja J, Paulauskas A. First records of Ixodes lividus from sand martin (Riparia riparia) nests in Lithuania. J. Vector Ecol. 2017;42:264-270.
Ixodidae	Ixodes	Ixodes lividus	Morphological	Lithuania	55.0274	23.7957	Host	Passeriformes	Riparia riparia	Matulaitytė V, Radzijevskaja J, Paulauskas A. First records of Ixodes lividus from sand martin (Riparia riparia) nests in Lithuania. J. Vector Ecol. 2017;42:264-270.
Ixodidae	Ixodes	Ixodes ricinus	Morphological	Poland	52.2333	16.3667	Host	Carnivora	Nyctereutes procyonoides	Matysiak A, Wasielewski O, Włodarek J, Ondrejkova A, Tryjanowski P. First report of ticks in the subcutaneous tissue of the raccoon dog Nyctereutes procyonoides. Vet Med (Praha). 2018;63:571-574
Ixodidae	Dermacentor	Dermacentor reticulatus	Morphological	Poland	52.2167	16.5333	Host	Carnivora	Nyctereutes procyonoides	Matysiak A, Wasielewski O, Włodarek J, Ondrejkova A, Tryjanowski P. First report of ticks in the subcutaneous tissue of the raccoon dog Nyctereutes procyonoides. Vet Med (Praha). 2018;63:571-574
Ixodidae	Ixodes	Ixodes ricinus	Morphological	Denmark	61.553	-6.791	Vegetation			Medlock JM, Hansford K, Vaux AG, Simonsen W, Jensen JK, Joensen C, et al. Surveillance for Ixodes ricinus ticks (Acari, Ixodidae) on the Faroe Islands. Ticks Tick Borne Dis. 2017;8:190-195.
Ixodidae	Ixodes	Ixodes ricinus	Morphological	Denmark	61.556	-6.805	Vegetation			Medlock JM, Hansford K, Vaux AG, Simonsen W, Jensen JK, Joensen C, et al. Surveillance for Ixodes ricinus ticks (Acari, Ixodidae) on the Faroe Islands. Ticks Tick Borne Dis. 2017;8:190-195.
Ixodidae	Dermacentor	Dermacentor reticulatus	Morphological	United Kingdom	50.2	-3.7	Vegetation			Medlock JM, Hansford KM, Vaux AGC, Cull B, Abdullah S, Pietzsch ME, et al. Distribution of the tick Dermacentor reticulatus in the United Kingdom. Med. Vet. Entomol. 2017;31:281-288
Ixodidae	Dermacentor	Dermacentor reticulatus	Morphological	United Kingdom	50.2	-3.8	Vegetation			Medlock JM, Hansford KM, Vaux AGC, Cull B, Abdullah S, Pietzsch ME, et al. Distribution of the tick Dermacentor reticulatus in the United Kingdom. Med. Vet. Entomol. 2017;31:281-289
Ixodidae	Dermacentor	Dermacentor reticulatus	Morphological	United Kingdom	50.2	-3.9	Vegetation			Medlock JM, Hansford KM, Vaux AGC, Cull B, Abdullah S, Pietzsch ME, et al. Distribution of the tick Dermacentor reticulatus in the United Kingdom. Med. Vet. Entomol. 2017;31:281-290
Ixodidae	Dermacentor	Dermacentor reticulatus	Morphological	United Kingdom	51.1	-4.2	Vegetation			Medlock JM, Hansford KM, Vaux AGC, Cull B, Abdullah S, Pietzsch ME, et al. Distribution of the tick Dermacentor reticulatus in the United Kingdom. Med. Vet. Entomol. 2017;31:281-291
Ixodidae	Dermacentor	Dermacentor reticulatus	Morphological	United Kingdom	51.5	0.8	Vegetation			Medlock JM, Hansford KM, Vaux AGC, Cull B, Abdullah S, Pietzsch ME, et al. Distribution of the tick Dermacentor reticulatus in the United Kingdom. Med. Vet. Entomol. 2017;31:281-292
Ixodidae	Dermacentor	Dermacentor reticulatus	Morphological	United Kingdom	51.6	0.8	Vegetation			Medlock JM, Hansford KM, Vaux AGC, Cull B, Abdullah S, Pietzsch ME, et al. Distribution of the tick Dermacentor reticulatus in the United Kingdom. Med. Vet. Entomol. 2017;31:281-293
Ixodidae	Dermacentor	Dermacentor reticulatus	Morphological	United Kingdom	52.5	-4.1	Vegetation			Medlock JM, Hansford KM, Vaux AGC, Cull B, Abdullah S, Pietzsch ME, et al. Distribution of the tick Dermacentor reticulatus in the United Kingdom. Med. Vet. Entomol. 2017;31:281-294
Ixodidae	Dermacentor	Dermacentor reticulatus	Morphological	United Kingdom	52.5	-4.1	Vegetation			Medlock JM, Hansford KM, Vaux AGC, Cull B, Abdullah S, Pietzsch ME, et al. Distribution of the tick Dermacentor reticulatus in the United Kingdom. Med. Vet. Entomol. 2017;31:281-295
Ixodidae	Dermacentor	Dermacentor reticulatus	Morphological	United Kingdom	52.6	-4.1	Vegetation			Medlock JM, Hansford KM, Vaux AGC, Cull B, Abdullah S, Pietzsch ME, et al. Distribution of the tick Dermacentor reticulatus in the United Kingdom. Med. Vet. Entomol. 2017;31:281-296
Ixodidae	Dermacentor	Dermacentor reticulatus	Morphological	United Kingdom	52.8	-4.1	Vegetation			Medlock JM, Hansford KM, Vaux AGC, Cull B, Abdullah S, Pietzsch ME, et al. Distribution of the tick Dermacentor reticulatus in the United Kingdom. Med. Vet. Entomol. 2017;31:281-297
Ixodidae	Dermacentor	Dermacentor reticulatus	Morphological	United Kingdom	52.8	-4.1	Vegetation			Medlock JM, Hansford KM, Vaux AGC, Cull B, Abdullah S, Pietzsch ME, et al. Distribution of the tick Dermacentor reticulatus in the United Kingdom. Med. Vet. Entomol. 2017;31:281-298
Ixodidae	Dermacentor	Dermacentor reticulatus	Morphological	United Kingdom	52.9	-4.1	Vegetation			Medlock JM, Hansford KM, Vaux AGC, Cull B, Abdullah S, Pietzsch ME, et al. Distribution of the tick Dermacentor reticulatus in the United Kingdom. Med. Vet. Entomol. 2017;31:281-299
Ixodidae	Ixodes	Ixodes ricinus	Morphological	Germany	49.2704	7.12594	Vegetation			Mehlhorn H, Mehlhorn T, Müller M, Vogt M, Rissland J. Tick survey for prevalent pathogens in peri-urban recreation sites in Saarland and Rhineland-Palatinate (Germany). Parasitol. Res. 2016;115:1167-1172.
Ixodidae	Ixodes	Ixodes ricinus	Morphological	Germany	49.2724	7.11661	Vegetation			Mehlhorn H, Mehlhorn T, Müller M, Vogt M, Rissland J. Tick survey for prevalent pathogens in peri-urban recreation sites in Saarland and Rhineland-Palatinate (Germany). Parasitol. Res. 2016;115:1167-1172.
Ixodidae	Ixodes	Ixodes ricinus	Morphological	Germany	49.2729	7.13928	Vegetation			Mehlhorn H, Mehlhorn T, Müller M, Vogt M, Rissland J. Tick survey for prevalent pathogens in peri-urban recreation sites in Saarland and Rhineland-Palatinate (Germany). Parasitol. Res. 2016;115:1167-1172.
Ixodidae	Ixodes	Ixodes ricinus	Morphological	Germany	49.2947	7.14972	Vegetation			Mehlhorn H, Mehlhorn T, Müller M, Vogt M, Rissland J. Tick survey for prevalent pathogens in peri-urban recreation sites in Saarland and Rhineland-Palatinate (Germany). Parasitol. Res. 2016;115:1167-1172.
Ixodidae	Ixodes	Ixodes ricinus	Morphological	Germany	49.309	7.08619	Vegetation			Mehlhorn H, Mehlhorn T, Müller M, Vogt M, Rissland J. Tick survey for prevalent pathogens in peri-urban recreation sites in Saarland and Rhineland-Palatinate (Germany). Parasitol. Res. 2016;115:1167-1172.
Ixodidae	Ixodes	Ixodes ricinus	Morphological	Germany	49.3716	6.69825	Vegetation			Mehlhorn H, Mehlhorn T, Müller M, Vogt M, Rissland J. Tick survey for prevalent pathogens in peri-urban recreation sites in Saarland and Rhineland-Palatinate (Germany). Parasitol. Res. 2016;115:1167-1172.
Ixodidae	Ixodes	Ixodes ricinus	Morphological	Germany	49.4154	7.08622	Vegetation			Mehlhorn H, Mehlhorn T, Müller M, Vogt M, Rissland J. Tick survey for prevalent pathogens in peri-urban recreation sites in Saarland and Rhineland-Palatinate (Germany). Parasitol. Res. 2016;115:1167-1172.
Ixodidae	Ixodes	Ixodes ricinus	Morphological	Germany	49.5693	7.14972	Vegetation			Mehlhorn H, Mehlhorn T, Müller M, Vogt M, Rissland J. Tick survey for prevalent pathogens in peri-urban recreation sites in Saarland and Rhineland-Palatinate (Germany). Parasitol. Res. 2016;115:1167-1172.
Ixodidae	Ixodes	Ixodes ricinus	Morphological	Germany	49.6842	7.40086	Vegetation			Mehlhorn H, Mehlhorn T, Müller M, Vogt M, Rissland J. Tick survey for prevalent pathogens in peri-urban recreation sites in Saarland and Rhineland-Palatinate (Germany). Parasitol. Res. 2016;115:1167-1172.
Ixodidae	Ixodes	Ixodes ricinus	Morphological	Germany	49.6882	7.41164	Vegetation			Mehlhorn H, Mehlhorn T, Müller M, Vogt M, Rissland J. Tick survey for prevalent pathogens in peri-urban recreation sites in Saarland and Rhineland-Palatinate (Germany). Parasitol. Res. 2016;115:1167-1172.
Ixodidae	Ixodes	Ixodes ricinus	Morphological	Germany	49.6967	7.33656	Vegetation			Mehlhorn H, Mehlhorn T, Müller M, Vogt M, Rissland J. Tick survey for prevalent pathogens in peri-urban recreation sites in Saarland and Rhineland-Palatinate (Germany). Parasitol. Res. 2016;115:1167-1172.
Ixodidae	Ixodes	Ixodes ricinus	Morphological	Germany	49.6989	7.39761	Vegetation			Mehlhorn H, Mehlhorn T, Müller M, Vogt M, Rissland J. Tick survey for prevalent pathogens in peri-urban recreation sites in Saarland and Rhineland-Palatinate (Germany). Parasitol. Res. 2016;115:1167-1172.
Ixodidae	Ixodes	Ixodes ricinus	Morphological	Germany	49.7031	7.38392	Vegetation			Mehlhorn H, Mehlhorn T, Müller M, Vogt M, Rissland J. Tick survey for prevalent pathogens in peri-urban recreation sites in Saarland and Rhineland-Palatinate (Germany). Parasitol. Res. 2016;115:1167-1172.
Ixodidae	Ixodes	Ixodes ricinus	Morphological	Germany	49.7311	7.28347	Vegetation			Mehlhorn H, Mehlhorn T, Müller M, Vogt M, Rissland J. Tick survey for prevalent pathogens in peri-urban recreation sites in Saarland and Rhineland-Palatinate (Germany). Parasitol. Res. 2016;115:1167-1172.
Ixodidae	Dermacentor	Dermacentor reticulatus	Morphological	Poland	51.236	21.2448	Vegetation			Mierzejewska EJ, Estrada-Peña A, Alsarraf M, Kowalec M, Bajer A. Mapping of Dermacentor reticulatus expansion in Poland in 2012–2014. Ticks Tick Borne Dis. 2016;7:94-106.
Ixodidae	Dermacentor	Dermacentor reticulatus	Morphological	Poland	51.244	16.4281	Vegetation			Mierzejewska EJ, Estrada-Peña A, Alsarraf M, Kowalec M, Bajer A. Mapping of Dermacentor reticulatus expansion in Poland in 2012–2014. Ticks Tick Borne Dis. 2016;7:94-106.
Ixodidae	Dermacentor	Dermacentor reticulatus	Morphological	Poland	51.2609	16.4611	Vegetation			Mierzejewska EJ, Estrada-Peña A, Alsarraf M, Kowalec M, Bajer A. Mapping of Dermacentor reticulatus expansion in Poland in 2012–2014. Ticks Tick Borne Dis. 2016;7:94-106.
Ixodidae	Dermacentor	Dermacentor reticulatus	Morphological	Poland	51.4293	21.1659	Vegetation			Mierzejewska EJ, Estrada-Peña A, Alsarraf M, Kowalec M, Bajer A. Mapping of Dermacentor reticulatus expansion in Poland in 2012–2014. Ticks Tick Borne Dis. 2016;7:94-106.
Ixodidae	Dermacentor	Dermacentor reticulatus	Morphological	Poland	51.4873	16.7498	Vegetation			Mierzejewska EJ, Estrada-Peña A, Alsarraf M, Kowalec M, Bajer A. Mapping of Dermacentor reticulatus expansion in Poland in 2012–2014. Ticks Tick Borne Dis. 2016;7:94-106.
Ixodidae	Dermacentor	Dermacentor reticulatus	Morphological	Poland	51.4882	21.1753	Vegetation			Mierzejewska EJ, Estrada-Peña A, Alsarraf M, Kowalec M, Bajer A. Mapping of Dermacentor reticulatus expansion in Poland in 2012–2014. Ticks Tick Borne Dis. 2016;7:94-106.
Ixodidae	Dermacentor	Dermacentor reticulatus	Morphological	Poland	51.5026	16.9583	Vegetation			Mierzejewska EJ, Estrada-Peña A, Alsarraf M, Kowalec M, Bajer A. Mapping of Dermacentor reticulatus expansion in Poland in 2012–2014. Ticks Tick Borne Dis. 2016;7:94-106.
Ixodidae	Dermacentor	Dermacentor reticulatus	Morphological	Poland	51.5342	15.7783	Vegetation			Mierzejewska EJ, Estrada-Peña A, Alsarraf M, Kowalec M, Bajer A. Mapping of Dermacentor reticulatus expansion in Poland in 2012–2014. Ticks Tick Borne Dis. 2016;7:94-106.
Ixodidae	Dermacentor	Dermacentor reticulatus	Morphological	Poland	51.5362	15.3962	Vegetation			Mierzejewska EJ, Estrada-Peña A, Alsarraf M, Kowalec M, Bajer A. Mapping of Dermacentor reticulatus expansion in Poland in 2012–2014. Ticks Tick Borne Dis. 2016;7:94-106.
Ixodidae	Dermacentor	Dermacentor reticulatus	Morphological	Poland	51.5424	21.5577	Vegetation			Mierzejewska EJ, Estrada-Peña A, Alsarraf M, Kowalec M, Bajer A. Mapping of Dermacentor reticulatus expansion in Poland in 2012–2014. Ticks Tick Borne Dis. 2016;7:94-106.
Ixodidae	Dermacentor	Dermacentor reticulatus	Morphological	Poland	51.5496	15.5124	Vegetation			Mierzejewska EJ, Estrada-Peña A, Alsarraf M, Kowalec M, Bajer A. Mapping of Dermacentor reticulatus expansion in Poland in 2012–2014. Ticks Tick Borne Dis. 2016;7:94-106.
Ixodidae	Dermacentor	Dermacentor reticulatus	Morphological	Poland	51.5717	20.2372	Vegetation			Mierzejewska EJ, Estrada-Peña A, Alsarraf M, Kowalec M, Bajer A. Mapping of Dermacentor reticulatus expansion in Poland in 2012–2014. Ticks Tick Borne Dis. 2016;7:94-106.
Ixodidae	Dermacentor	Dermacentor reticulatus	Morphological	Poland	51.575	21.5446	Vegetation			Mierzejewska EJ, Estrada-Peña A, Alsarraf M, Kowalec M, Bajer A. Mapping of Dermacentor reticulatus expansion in Poland in 2012–2014. Ticks Tick Borne Dis. 2016;7:94-106.
Ixodidae	Dermacentor	Dermacentor reticulatus	Morphological	Poland	51.5841	20.5619	Vegetation			Mierzejewska EJ, Estrada-Peña A, Alsarraf M, Kowalec M, Bajer A. Mapping of Dermacentor reticulatus expansion in Poland in 2012–2014. Ticks Tick Borne Dis. 2016;7:94-106.
Ixodidae	Dermacentor	Dermacentor reticulatus	Morphological	Poland	51.6298	20.5681	Vegetation			Mierzejewska EJ, Estrada-Peña A, Alsarraf M, Kowalec M, Bajer A. Mapping of Dermacentor reticulatus expansion in Poland in 2012–2014. Ticks Tick Borne Dis. 2016;7:94-106.
Ixodidae	Dermacentor	Dermacentor reticulatus	Morphological	Poland	51.6319	20.8961	Vegetation			Mierzejewska EJ, Estrada-Peña A, Alsarraf M, Kowalec M, Bajer A. Mapping of Dermacentor reticulatus expansion in Poland in 2012–2014. Ticks Tick Borne Dis. 2016;7:94-106.
Ixodidae	Dermacentor	Dermacentor reticulatus	Morphological	Poland	51.6671	16.15	Vegetation			Mierzejewska EJ, Estrada-Peña A, Alsarraf M, Kowalec M, Bajer A. Mapping of Dermacentor reticulatus expansion in Poland in 2012–2014. Ticks Tick Borne Dis. 2016;7:94-106.
Ixodidae	Dermacentor	Dermacentor reticulatus	Morphological	Poland	51.6693	20.9718	Vegetation			Mierzejewska EJ, Estrada-Peña A, Alsarraf M, Kowalec M, Bajer A. Mapping of Dermacentor reticulatus expansion in Poland in 2012–2014. Ticks Tick Borne Dis. 2016;7:94-106.
Ixodidae	Dermacentor	Dermacentor reticulatus	Morphological	Poland	51.6908	21.4179	Vegetation			Mierzejewska EJ, Estrada-Peña A, Alsarraf M, Kowalec M, Bajer A. Mapping of Dermacentor reticulatus expansion in Poland in 2012–2014. Ticks Tick Borne Dis. 2016;7:94-106.
Ixodidae	Dermacentor	Dermacentor reticulatus	Morphological	Poland	51.6921	15.7351	Vegetation			Mierzejewska EJ, Estrada-Peña A, Alsarraf M, Kowalec M, Bajer A. Mapping of Dermacentor reticulatus expansion in Poland in 2012–2014. Ticks Tick Borne Dis. 2016;7:94-106.
Ixodidae	Dermacentor	Dermacentor reticulatus	Morphological	Poland	51.7555	15.2518	Vegetation			Mierzejewska EJ, Estrada-Peña A, Alsarraf M, Kowalec M, Bajer A. Mapping of Dermacentor reticulatus expansion in Poland in 2012–2014. Ticks Tick Borne Dis. 2016;7:94-106.
Ixodidae	Dermacentor	Dermacentor reticulatus	Morphological	Poland	51.7637	20.2748	Vegetation			Mierzejewska EJ, Estrada-Peña A, Alsarraf M, Kowalec M, Bajer A. Mapping of Dermacentor reticulatus expansion in Poland in 2012–2014. Ticks Tick Borne Dis. 2016;7:94-106.
Ixodidae	Dermacentor	Dermacentor reticulatus	Morphological	Poland	51.8818	15.8627	Vegetation			Mierzejewska EJ, Estrada-Peña A, Alsarraf M, Kowalec M, Bajer A. Mapping of Dermacentor reticulatus expansion in Poland in 2012–2014. Ticks Tick Borne Dis. 2016;7:94-106.
Ixodidae	Dermacentor	Dermacentor reticulatus	Morphological	Poland	51.8928	20.5329	Vegetation			Mierzejewska EJ, Estrada-Peña A, Alsarraf M, Kowalec M, Bajer A. Mapping of Dermacentor reticulatus expansion in Poland in 2012–2014. Ticks Tick Borne Dis. 2016;7:94-106.
Ixodidae	Dermacentor	Dermacentor reticulatus	Morphological	Poland	51.9251	15.8974	Vegetation			Mierzejewska EJ, Estrada-Peña A, Alsarraf M, Kowalec M, Bajer A. Mapping of Dermacentor reticulatus expansion in Poland in 2012–2014. Ticks Tick Borne Dis. 2016;7:94-106.
Ixodidae	Dermacentor	Dermacentor reticulatus	Morphological	Poland	52.0691	16.0411	Vegetation			Mierzejewska EJ, Estrada-Peña A, Alsarraf M, Kowalec M, Bajer A. Mapping of Dermacentor reticulatus expansion in Poland in 2012–2014. Ticks Tick Borne Dis. 2016;7:94-106.
Ixodidae	Dermacentor	Dermacentor reticulatus	Morphological	Poland	52.0968	16.6359	Vegetation			Mierzejewska EJ, Estrada-Peña A, Alsarraf M, Kowalec M, Bajer A. Mapping of Dermacentor reticulatus expansion in Poland in 2012–2014. Ticks Tick Borne Dis. 2016;7:94-106.
[truncated: 962 more rows]
